# Supplementary material for: Crystal structure of K0.75[FeII 3.75FeIII 1.25(HPO3)6]·0.5H2O, an open-framework iron phosphite with mixed-valent FeII/FeIII ions
Source: Acta Crystallogr E Crystallogr Commun. 2016 Jan 1;72(Pt 1):63–5. doi: 10.1107/S2056989015024007 (PMC4704752; doi:10.1107/S2056989015024007)
Supplement: Supplementary file 1 [file e-72-00063-sup1.cif]

##############################################################################
#                                                                            #
# This CIF contains the data in a paper accepted for publication in          #
# Acta Crystallographica Section E. It conforms to the requirements of       #
# Notes for Authors for Acta Crystallographica Section E, and has been       #
# peer reviewed under the auspices of the IUCr Commission on Journals.       #
#                                                                            #
# Full details of the Crystallographic Information File format               #
# are given in the paper "The Crystallographic Information File (CIF):       #
# a New Standard Archive File for Crystallography" by S. R. Hall, F. H.      #
# Allen and I. D. Brown [Acta Cryst. (1991), A47, 655-685].                  #
#                                                                            #
# The current version of the core CIF dictionary is obtainable from          #
# ftp://ftp.iucr.org/pub/cif_core.dic.                                       #
#                                                                            #
# Software is freely available for graphical display of the structure(s)     #
# in this CIF. For information consult the CIF software page                 #
# http://www.iucr.org/resources/cif/software.                                #
#                                                                            #
# This file may be used for bona fide research purposes within the           #
# scientific community so long as proper attribution is given to the journal # 
# article from which it was obtained.                                        #
#                                                                            #
##############################################################################
data_I
_audit_creation_method     'WinGX routine CIF_UPDATE'
_chemical_name_systematic
;
Potassium hexaphosphitopentaferrate(II,III) hemihydrate
;
_chemical_formula_moiety     '0.5(Fe10 H12 K1.5 O36 P12), 0.5(H2 O)'
_chemical_formula_sum     'Fe5 H7 K0.75 O18.50 P6'
_chemical_formula_iupac     'K0.75 [FeII3.75FeIII1.25 (H P O3)6] , 0.5H2 O'
_chemical_formula_weight     797.45
_symmetry_cell_setting     trigonal
_symmetry_space_group_name_H-M     'P -3 c 1'
_symmetry_space_group_name_Hall     '-P 3 2"c'
loop_
    _symmetry_equiv_pos_as_xyz
    'x, y, z'
    '-y, x-y, z'
    'y, x, -z+1/2'
    '-x+y, -x, z'
    '-x, -x+y, -z+1/2'
    'x-y, -y, -z+1/2'
    '-x, -y, -z'
    'y, -x+y, -z'
    '-y, -x, z-1/2'
    'x-y, x, -z'
    'x, x-y, z-1/2'
    '-x+y, y, z-1/2'
_cell_length_a     10.1567(5)
_cell_length_b     10.1567(5)
_cell_length_c     9.2774(6)
_cell_angle_alpha     90
_cell_angle_beta     90
_cell_angle_gamma     120
_cell_volume     828.82(8)
_cell_formula_units_Z     2
_cell_measurement_reflns_used     3002
_cell_measurement_theta_min     2.301
_cell_measurement_theta_max     27.961
_cell_measurement_temperature     100(2)
_exptl_crystal_description     prism
_exptl_crystal_colour     black
_exptl_crystal_size_max     0.287
_exptl_crystal_size_mid     0.048
_exptl_crystal_size_min     0.036
_exptl_crystal_density_diffrn     3.195
_exptl_crystal_density_method     'not measured'
_exptl_crystal_F_000     779
_exptl_absorpt_coefficient_mu     5.141
_exptl_absorpt_correction_type     analytical
_exptl_absorpt_process_details
;
(<i>CrysAlis Pro</i>; Agilent, 2014)
;
_exptl_absorpt_correction_T_min     0.423
_exptl_absorpt_correction_T_max     0.845
_diffrn_ambient_temperature     100(2)
_diffrn_radiation_type     MoK\a
_diffrn_radiation_wavelength     0.71073
_diffrn_radiation_source     'Nova (Mo) X-ray micro-source'
_diffrn_radiation_monochromator     'Multilayer optics'
_diffrn_measurement_device_type     'Agilent SuperNova'
_diffrn_measurement_device     '\k-geometry diffractometer'
_diffrn_measurement_method     '\w scans'
_diffrn_detector_area_resol_mean     16.2439
_diffrn_reflns_number     5132
_diffrn_reflns_av_R_equivalents     0.0255
_diffrn_reflns_theta_min     2.32
_diffrn_reflns_theta_max     28.17
_diffrn_reflns_theta_full     25
_diffrn_measured_fraction_theta_max     0.94
_diffrn_measured_fraction_theta_full     0.967
_diffrn_reflns_limit_h_min     -13
_diffrn_reflns_limit_h_max     12
_diffrn_reflns_limit_k_min     -9
_diffrn_reflns_limit_k_max     13
_diffrn_reflns_limit_l_min     -12
_diffrn_reflns_limit_l_max     10
loop_
    _refln_index_h
    _refln_index_k
    _refln_index_l
    _refln_F_squared_meas
    0 0 -1 45.1789
    0 0 -2 354460.
    0 0 -3 118.115
    0 0 -3 22.3530
    0 0 -4 31499.8
    0 0 -4 32119.4
    0 0 -5 -57.8499
    0 0 -5 335.946
    0 0 -6 205793.
    0 0 -6 197420.
    0 0 -7 668.911
    0 0 -7 963.094
    0 0 -8 2778.76
    0 0 -8 2486.28
    0 0 -9 35.1967
    0 0 -9 5.48366
    0 0 -10 22139.8
    0 0 -10 20675.7
    0 0 -11 343.238
    0 1 -12 3909.94
    0 1 -11 34.5377
    1 -1 -11 -75.8578
    -1 0 -11 103.765
    0 1 -10 4136.10
    -1 0 -10 5507.01
    1 -1 -10 4715.38
    -1 0 -10 2932.61
    1 -1 -10 4197.36
    -1 0 -9 36.7661
    0 1 -9 69.3848
    0 1 -9 26.3180
    -1 0 -9 105.151
    1 -1 -9 197.739
    1 -1 -9 255.048
    1 -1 -8 4603.03
    0 1 -8 4579.95
    -1 0 -8 5160.16
    1 -1 -8 4664.45
    -1 0 -8 4286.22
    0 1 -8 4537.04
    -1 0 -7 -38.3791
    1 -1 -7 106.818
    1 -1 -7 79.3988
    0 1 -7 -41.4804
    -1 0 -7 76.5070
    0 1 -7 291.859
    -1 0 -6 9036.66
    0 1 -6 9506.55
    -1 0 -6 9073.09
    0 1 -6 10300.2
    1 -1 -6 10289.3
    1 -1 -5 142.959
    -1 0 -5 65.9642
    -1 0 -5 21.8495
    0 1 -5 204.710
    0 1 -5 196.550
    -1 0 -4 10774.5
    -1 0 -4 11180.7
    0 1 -4 11787.8
    0 1 -4 11481.2
    1 -1 -4 11161.8
    1 0 3 1626.50
    1 -1 -3 1760.32
    -1 0 -3 1406.73
    -1 1 3 1233.13
    -1 0 -3 1482.23
    0 1 -3 1421.53
    0 1 -3 1733.57
    -1 1 2 5743.14
    -1 1 2 5657.11
    0 1 -2 6055.33
    0 1 -2 5758.81
    -1 0 -2 5917.60
    1 0 2 5778.46
    -1 0 -2 6014.30
    -1 0 -2 6123.17
    -1 1 1 18.7887
    -1 0 -1 -10.8468
    1 0 1 137.706
    -1 0 -1 6.67054
    0 -1 1 58.3827
    -1 1 1 80.0108
    -1 1 1 108.853
    0 1 -1 1.81438
    0 -1 0 136363.
    -1 0 0 138858.
    -1 1 0 140706.
    -1 0 0 136266.
    -1 1 -1 634.918
    0 -1 -1 631.880
    -1 0 1 709.923
    0 1 1 582.647
    1 0 -2 8414.20
    0 1 2 9051.63
    -1 1 -2 10104.1
    0 -1 -2 9435.11
    -1 0 2 8391.85
    1 0 -3 56.4789
    -1 1 -3 189.455
    0 -1 -3 23.9123
    0 1 3 101.194
    -1 1 -4 404.102
    -1 1 -4 328.803
    1 0 -4 140.663
    0 1 4 339.021
    0 -1 -4 322.957
    0 -1 -5 -12.4922
    -1 1 -5 111.652
    -1 1 -5 71.5985
    0 -1 -5 49.8500
    1 0 -5 -62.3511
    1 0 -6 2339.73
    -1 1 -6 2838.69
    0 -1 -6 3730.85
    1 0 -6 2896.82
    0 -1 -6 3388.86
    -1 1 -6 3534.24
    1 0 -7 214.845
    -1 1 -7 57.4694
    0 -1 -7 -83.4762
    0 -1 -7 24.2759
    -1 1 -7 1.89371
    1 0 -7 117.261
    0 -1 -8 100488.
    1 0 -8 102199.
    -1 1 -8 98048.1
    1 0 -8 100248.
    0 -1 -8 95264.8
    0 -1 -9 0.69187
    1 0 -9 182.933
    -1 1 -9 18.4569
    0 -1 -9 -33.7343
    1 0 -9 27.7039
    -1 1 -10 6372.59
    1 0 -10 6365.34
    0 -1 -10 6826.43
    1 0 -10 6369.23
    1 0 -11 -74.9543
    -1 1 -11 27.3375
    0 -1 -11 -24.3041
    1 0 -11 680.780
    1 0 -12 25185.9
    -2 1 0 1957.17
    -1 2 0 1431.25
    -1 -1 0 1596.83
    -1 2 0 1497.08
    -2 1 0 1301.36
    1 1 0 1468.01
    -2 1 1 74897.7
    -2 1 1 76315.5
    -1 2 1 76338.6
    -2 1 -1 77536.5
    -2 1 1 78118.0
    1 1 -1 75251.6
    -1 2 1 75939.6
    1 -2 -1 76631.3
    -1 -1 1 78972.1
    -1 2 -1 75775.5
    1 1 1 78106.1
    -1 -1 -1 73767.9
    -1 -1 -2 10418.0
    -1 -1 -2 10512.9
    -2 1 -2 10982.2
    -2 1 -2 10667.4
    -1 2 -2 10466.0
    -1 2 2 10337.9
    -1 2 2 10517.4
    -1 2 2 11002.4
    -1 -1 -2 10571.3
    1 1 2 10887.6
    1 1 -2 10832.6
    -1 -1 2 9914.51
    -2 1 2 10224.7
    -1 -1 -3 272302.
    -1 -1 -3 283949.
    2 -1 -3 276178.
    -2 1 3 274746.
    -1 2 3 271371.
    -1 2 3 271712.
    -1 -1 -3 273379.
    -2 1 -3 269486.
    -2 1 -3 276904.
    1 1 3 269399.
    -1 2 -3 274665.
    1 1 -3 268948.
    1 -2 -4 15187.0
    -1 -1 -4 16154.4
    1 1 -4 15340.4
    -2 1 4 16038.5
    -1 -1 -4 16481.2
    -1 -1 -4 15630.1
    2 -1 -4 15598.4
    -1 2 4 14670.8
    -2 1 -4 15987.7
    -1 2 -4 14546.9
    1 1 4 16465.2
    -1 2 4 15904.7
    1 -2 -5 62417.0
    -1 2 -5 64443.8
    -1 -1 -5 60554.6
    -1 -1 -5 62454.1
    1 1 -5 59015.3
    -2 1 -5 61090.5
    -1 -1 -5 61746.7
    -1 2 5 59415.6
    1 1 5 61669.6
    1 1 -5 61379.0
    2 -1 -5 63244.1
    2 -1 -6 180321.
    1 1 -6 178416.
    1 1 -6 178954.
    -1 2 -6 179717.
    -1 -1 -6 179045.
    -1 -1 -6 179244.
    -1 -1 -6 184533.
    1 -2 -6 177063.
    -2 1 -6 178843.
    1 -2 -7 11894.3
    -1 2 -7 12554.0
    -2 1 -7 13160.5
    2 -1 -7 12335.6
    -1 -1 -7 12763.1
    1 -2 -7 11877.9
    1 1 -7 13520.7
    -1 -1 -7 11921.0
    -1 -1 -7 12651.7
    1 1 -7 11452.5
    -2 1 -8 49804.9
    -1 -1 -8 48943.4
    1 -2 -8 45727.8
    2 -1 -8 47480.7
    -1 -1 -8 47714.2
    1 -2 -8 47854.6
    1 1 -8 45275.0
    -1 -1 -8 50102.3
    2 -1 -8 47932.0
    -1 2 -8 49269.7
    1 1 -8 48414.0
    1 -2 -9 130143.
    -1 2 -9 121132.
    1 -2 -9 127955.
    1 1 -9 127988.
    -1 -1 -9 130922.
    2 -1 -9 126595.
    2 -1 -9 125624.
    1 1 -9 122603.
    -2 1 -9 124752.
    1 -2 -10 -49.0626
    -2 1 -10 -87.2904
    -1 2 -10 297.152
    -1 -1 -10 -16.1405
    -2 1 -10 -92.3541
    1 1 -10 46.2614
    1 1 -10 -248.512
    2 -1 -10 202.898
    2 -1 -10 14.5096
    2 -1 -11 22563.9
    1 1 -11 23818.8
    -2 1 -11 25205.0
    -1 2 -11 23451.5
    1 -2 -11 22946.1
    2 -1 -11 21270.2
    -1 -1 -11 24294.7
    -1 2 -12 -299.486
    2 -1 -12 -118.805
    0 2 -11 146.990
    2 -2 -11 221.621
    -2 0 -11 -96.2066
    -2 0 -10 29777.7
    2 -2 -10 29379.0
    0 2 -10 29325.5
    2 -2 -10 32489.0
    2 -2 -9 195.218
    -2 0 -9 -367.814
    -2 0 -9 54.2089
    2 -2 -9 -63.5798
    0 2 -9 96.3176
    -2 0 -8 38753.9
    0 2 -8 38001.4
    -2 0 -8 36618.5
    2 -2 -8 36372.1
    0 2 -7 -14.6837
    -2 0 -7 187.327
    2 -2 -7 -119.701
    0 2 -7 -52.8951
    -2 0 -7 -169.321
    0 2 -6 158272.
    -2 0 -6 157653.
    2 -2 -6 162477.
    -2 0 -6 155789.
    0 2 -6 160404.
    0 2 -5 3.93565
    -2 0 -5 -91.1065
    -2 0 -5 9.71549
    -2 2 5 134.181
    2 -2 -5 -23.5703
    0 2 -5 -170.306
    -2 0 -4 48433.2
    2 0 4 50268.0
    2 -2 -4 51258.7
    -2 0 -4 53674.7
    -2 2 4 52344.5
    0 2 -4 50496.4
    0 2 -4 49760.3
    -2 2 3 246.000
    -2 0 -3 217.166
    0 2 -3 121.275
    2 0 3 208.763
    -2 2 3 420.126
    -2 0 -3 59.2497
    -2 2 2 149665.
    -2 0 -2 146352.
    -2 0 -2 149767.
    0 2 -2 146570.
    -2 2 2 146762.
    2 0 2 144267.
    -2 2 2 147134.
    -2 2 1 113.248
    -2 2 1 71.5296
    -2 0 -1 166.178
    -2 2 1 75.5010
    0 2 -1 27.8378
    -2 0 -1 25.4252
    0 -2 1 53.1275
    0 -2 0 149.985
    -2 2 0 241.213
    -2 2 0 185.789
    -2 0 0 232.902
    0 2 0 164.493
    0 2 0 316.024
    -2 0 0 102.043
    0 2 1 133.502
    -2 2 -1 33.0512
    0 2 1 -61.6560
    0 -2 -1 109.167
    -2 0 1 -108.740
    -2 0 1 73.4787
    2 0 -1 -18.4818
    0 2 2 661621.
    0 -2 -2 639726.
    0 2 2 650235.
    -2 0 2 644961.
    -2 2 -2 628346.
    2 0 -2 650041.
    -2 0 2 648106.
    0 2 2 653202.
    0 -2 -3 688.289
    2 0 -3 516.519
    0 2 3 779.079
    -2 2 -3 903.776
    -2 0 3 648.124
    0 -2 -4 283607.
    0 -2 -4 286926.
    2 0 -4 287967.
    -2 2 -4 287513.
    0 2 4 284337.
    0 -2 -5 -70.7287
    0 2 5 5.03560
    0 -2 -5 42.4006
    0 -2 -5 39.2565
    -2 2 -5 74.4850
    2 0 -5 39.1494
    0 -2 -6 12430.9
    0 2 6 12936.3
    0 -2 -6 12883.5
    -2 2 -6 13039.2
    0 -2 -6 12575.3
    2 0 -6 12587.3
    -2 2 -7 742.162
    0 -2 -7 1025.92
    0 -2 -7 1124.55
    0 -2 -7 803.353
    2 0 -7 1292.99
    0 -2 -8 2694.20
    -2 2 -8 3037.18
    2 0 -8 3685.07
    0 -2 -8 3401.10
    2 0 -8 3426.34
    0 -2 -8 2958.17
    0 -2 -9 4.73514
    -2 2 -9 108.824
    2 0 -9 34.4519
    2 0 -9 -214.033
    0 -2 -9 166.171
    2 0 -10 9257.37
    2 0 -10 10868.5
    0 -2 -10 12658.7
    -2 2 -10 11382.5
    -2 2 -11 399.489
    2 0 -11 34.6488
    2 0 -11 384.439
    0 -2 -11 -2.74010
    3 -2 -11 53757.6
    -3 1 -11 53818.6
    1 2 -11 54515.8
    -1 3 -11 52635.6
    2 -3 -11 49337.8
    3 -2 -11 52430.9
    -2 -1 -11 53331.7
    -3 1 -10 41219.3
    -1 3 -10 40489.2
    1 2 -10 39307.4
    3 -2 -10 42051.5
    -2 -1 -10 39986.4
    3 -2 -10 36893.8
    2 -3 -10 39403.7
    -3 1 -9 14528.9
    1 2 -9 14483.3
    1 2 -9 14247.1
    2 -3 -9 14304.8
    -1 3 -9 13897.2
    3 -2 -9 14188.1
    -2 -1 -9 15239.9
    -3 1 -9 15244.0
    2 -3 -9 12497.3
    1 2 -8 391.542
    3 -2 -8 362.361
    1 2 -8 550.206
    -3 1 -8 541.905
    -3 1 -8 691.527
    2 -3 -8 754.875
    -2 -1 -8 689.312
    -1 3 -8 408.790
    -3 1 -7 30177.3
    2 -3 -7 29769.5
    -2 -1 -7 28805.5
    3 -2 -7 29172.1
    -2 -1 -7 31860.1
    -3 1 -7 29644.5
    -1 3 -7 30223.4
    1 2 -7 30751.2
    1 2 -7 27709.9
    -2 -1 -7 30752.1
    3 -2 -6 125928.
    1 2 -6 123242.
    -2 -1 -6 125442.
    -3 1 -6 124021.
    -2 -1 -6 127750.
    2 -3 -6 118608.
    2 1 6 128745.
    1 2 -6 124623.
    -1 3 -6 125945.
    -2 -1 -6 127397.
    -3 1 -6 126004.
    2 -3 -5 142513.
    -2 -1 -5 142701.
    -2 3 5 144836.
    1 2 -5 139329.
    -2 -1 -5 148663.
    -3 1 -5 140736.
    -2 -1 -5 145480.
    -1 3 -5 148402.
    2 1 5 145232.
    -3 2 5 147945.
    -3 1 -5 142873.
    3 -2 -5 147066.
    1 2 -5 144328.
    -2 3 5 146888.
    -2 3 4 75223.7
    2 1 4 71978.0
    1 2 -4 72438.4
    3 -2 -4 76232.2
    -2 -1 -4 75339.5
    -3 1 -4 70481.9
    -3 1 -4 73184.4
    -2 -1 -4 74469.6
    -1 3 -4 75837.6
    -2 -1 -4 75581.1
    -3 2 4 71593.8
    -2 3 4 70120.2
    1 2 -4 73517.9
    -2 3 3 32560.4
    -2 -1 -3 31778.2
    -2 -1 -3 30772.6
    -2 3 3 30327.6
    -3 2 3 30620.3
    -2 -1 -3 31506.8
    -3 1 -3 32113.8
    -1 3 -3 32469.5
    -3 1 -3 32033.1
    1 2 -3 30717.7
    2 1 3 31307.2
    -2 3 3 32345.3
    1 2 -3 31216.6
    -2 -1 -3 28994.0
    -2 3 2 6610.35
    1 2 -2 6396.94
    -3 1 -2 6408.41
    -1 -2 2 7298.77
    1 2 -2 6236.68
    -2 -1 -2 5222.15
    -3 2 2 6776.17
    -2 -1 -2 7285.28
    -1 3 -2 6438.51
    -2 3 2 6092.18
    -2 3 2 7864.67
    -3 1 -2 6060.30
    -3 2 2 7166.55
    3 -1 2 6085.63
    1 2 -1 111317.
    2 1 1 113933.
    2 -3 -1 115229.
    -2 -1 -1 118335.
    -1 -2 1 116117.
    -2 3 1 114284.
    -2 -1 -1 114118.
    3 -1 1 114473.
    -3 1 -1 113075.
    -3 2 1 115366.
    -3 2 1 113848.
    -2 3 1 121875.
    1 -3 1 112557.
    -3 1 -1 112513.
    -1 3 -1 113293.
    -3 2 1 111980.
    -2 3 0 30509.8
    2 1 0 31602.7
    2 1 0 30878.5
    -3 2 0 33086.8
    -1 3 0 29443.2
    1 2 0 30474.2
    -3 1 0 33201.9
    -1 -2 0 30612.1
    -2 -1 0 32383.7
    -2 3 0 30756.1
    -1 3 0 31065.5
    -2 -1 0 30620.2
    -3 1 0 31124.0
    1 2 0 31463.9
    -3 2 0 32304.3
    -1 -2 -1 264092.
    -3 1 1 258998.
    -3 1 1 264482.
    -1 3 1 265616.
    -2 3 -1 259910.
    -3 2 -1 266040.
    -2 -1 1 254360.
    1 2 1 252885.
    -1 3 1 260943.
    -3 1 1 259041.
    -2 -1 1 270481.
    -1 -2 -2 184954.
    -2 -1 2 188613.
    1 2 2 187386.
    -1 3 2 189838.
    -3 1 2 189792.
    -3 2 -2 193974.
    -1 3 2 191920.
    -3 2 -2 185556.
    3 -1 -2 192074.
    -3 1 2 188172.
    -2 3 -2 186369.
    1 -3 -2 187380.
    1 -3 -2 185674.
    2 1 -2 185423.
    -1 3 3 32232.6
    1 2 3 32695.7
    -2 -1 3 31788.0
    -3 1 3 32082.4
    2 1 -3 32514.2
    -1 3 3 33612.7
    -1 3 3 31821.9
    -1 -2 -3 31936.2
    -2 3 -3 31893.7
    -3 2 -3 31668.1
    1 -3 -3 32065.1
    -1 -2 -3 31051.5
    -3 2 -3 31635.9
    -1 -2 -3 31494.1
    -1 -2 -3 34132.0
    3 -1 -3 33078.2
    3 -1 -4 50322.7
    1 2 4 50280.7
    1 -3 -4 50965.3
    -2 3 -4 50898.5
    -3 2 -4 48968.3
    -1 3 4 49761.9
    -1 -2 -4 49565.6
    -3 2 -4 50924.4
    -3 1 4 48022.4
    2 1 -4 49941.2
    -1 -2 -4 51907.9
    -1 -2 -4 49975.3
    -1 3 4 49511.6
    -3 1 5 2897.94
    -1 -2 -5 2064.09
    -3 2 -5 2830.87
    -1 3 5 2298.07
    1 2 5 2407.63
    -2 3 -5 2636.01
    3 -1 -5 2590.27
    1 -3 -5 2529.91
    2 1 -5 2337.18
    -3 2 -5 2345.79
    -1 -2 -5 2652.51
    1 -3 -5 2829.75
    -1 -2 -5 2485.76
    1 2 6 67560.7
    1 -3 -6 63978.3
    -3 2 -6 64576.3
    -1 3 6 66445.6
    -1 -2 -6 63860.3
    -2 3 -6 62211.4
    3 -1 -6 63878.3
    2 1 -6 66654.2
    -1 -2 -6 63193.2
    1 -3 -6 61933.2
    -1 -2 -6 62761.5
    1 2 7 95353.1
    -1 -2 -7 97730.7
    -1 -2 -7 94286.1
    -3 2 -7 93354.1
    1 -3 -7 93755.1
    2 1 -7 92267.9
    -1 -2 -7 95536.1
    1 -3 -7 93895.6
    3 -1 -7 93408.5
    -2 3 -7 94262.2
    2 1 -7 92756.5
    -2 3 -8 4658.04
    2 1 -8 3880.69
    1 -3 -8 4372.83
    -3 2 -8 3969.71
    1 -3 -8 5444.75
    -1 -2 -8 3997.01
    -3 2 -8 4870.05
    2 1 -8 5110.65
    3 -1 -8 4823.09
    -3 2 -9 14631.0
    3 -1 -9 15912.3
    3 -1 -9 15836.5
    2 1 -9 14523.3
    -1 -2 -9 14274.6
    1 -3 -9 13770.8
    -2 3 -9 14081.3
    -3 2 -9 14675.8
    2 1 -9 14146.7
    1 -3 -9 15751.3
    -2 3 -10 11438.3
    3 -1 -10 10458.9
    1 -3 -10 10506.7
    2 1 -10 12566.8
    -3 2 -10 10820.9
    -1 -2 -10 11053.1
    3 -1 -10 11298.6
    -3 2 -10 10110.9
    2 1 -10 12750.0
    3 -1 -11 6050.02
    2 1 -11 8027.30
    2 1 -11 6069.79
    -3 2 -11 4518.86
    1 -3 -11 6715.37
    -2 3 -11 6555.88
    -1 -2 -11 7256.90
    3 -1 -11 6633.81
    0 3 -11 -52.2778
    3 -3 -11 290.110
    -3 0 -11 380.777
    3 -3 -10 37038.7
    0 3 -10 38704.0
    -3 0 -10 39644.6
    3 -3 -10 39402.8
    -3 0 -9 421.105
    0 3 -9 309.507
    3 -3 -9 329.616
    3 -3 -8 54805.3
    0 3 -8 55728.4
    -3 0 -8 58985.0
    -3 0 -7 52.8102
    0 3 -7 115.978
    3 -3 -7 374.962
    -3 0 -7 306.577
    0 3 -6 6827.00
    -3 3 6 6695.95
    -3 0 -6 6280.36
    -3 0 -6 5915.50
    3 -3 -6 6582.48
    -3 0 -5 1004.58
    -3 0 -5 1028.69
    0 3 -5 1423.00
    3 -3 -5 1215.13
    3 0 5 541.047
    -3 3 5 997.652
    -3 0 -4 6706.15
    -3 3 4 6085.56
    -3 3 4 6051.73
    0 3 -4 6920.27
    -3 0 -4 6554.71
    3 0 4 6661.47
    -3 3 3 37.1018
    0 3 -3 115.201
    -3 3 3 104.823
    -3 0 -3 100.604
    -3 0 -3 234.029
    3 0 3 18.0476
    -3 3 3 175.955
    0 3 -2 108099.
    -3 3 2 112839.
    -3 3 2 109156.
    -3 3 2 111619.
    -3 0 -2 112795.
    0 -3 2 111487.
    3 0 2 110509.
    -3 0 -2 109072.
    -3 0 -1 183.611
    -3 3 1 51.3802
    0 -3 1 39.8766
    0 3 -1 254.603
    -3 0 -1 253.279
    -3 3 1 12.6852
    -3 3 1 204.517
    0 3 0 384733.
    -3 0 0 384231.
    -3 3 0 384088.
    3 0 0 384142.
    0 3 0 384114.
    -3 0 0 396688.
    -3 3 0 371931.
    -3 3 0 388067.
    0 -3 0 390905.
    0 3 1 -10.9010
    -3 0 1 361.383
    -3 3 -1 42.3316
    3 0 -1 111.282
    0 3 1 -4.08550
    0 -3 -1 39.6797
    -3 3 -1 15.3078
    -3 0 1 -19.4312
    -3 0 1 274.026
    -3 0 2 358617.
    0 3 2 355944.
    3 0 -2 361825.
    0 3 2 353538.
    0 -3 -2 360186.
    -3 0 2 357574.
    -3 3 -2 359587.
    3 0 -3 -2.55488
    0 3 3 -33.6545
    0 -3 -3 168.617
    0 3 3 -52.4040
    -3 3 -3 62.2305
    -3 0 3 -35.3315
    0 3 3 36.4225
    0 -3 -3 5.67359
    -3 0 3 -4.25702
    -3 3 -4 189821.
    0 -3 -4 184419.
    0 3 4 190499.
    3 0 -4 187657.
    3 0 -5 -5.54798
    0 -3 -5 -48.4624
    0 -3 -5 123.491
    -3 3 -5 180.451
    0 -3 -5 -63.0331
    0 3 5 218.494
    0 -3 -6 52476.0
    0 3 6 53382.3
    -3 3 -6 53308.7
    0 -3 -6 51385.2
    0 -3 -6 53711.2
    3 0 -6 54414.4
    -3 3 -7 -137.276
    0 -3 -7 149.904
    0 3 7 -42.9956
    0 -3 -7 -33.6289
    3 0 -7 331.566
    3 0 -8 5536.23
    0 -3 -8 5922.26
    -3 3 -8 5824.01
    3 0 -9 -64.3797
    0 -3 -9 -102.851
    -3 3 -9 48.6320
    3 0 -9 -176.047
    3 0 -10 33940.2
    0 -3 -10 33886.8
    3 0 -10 32435.8
    -3 3 -10 36296.0
    0 -3 -11 435.476
    3 0 -11 84.7015
    -3 3 -11 -291.577
    3 0 -11 -354.015
    -3 3 -11 180.656
    -4 2 0 38478.7
    2 2 0 36956.9
    -2 -2 0 39055.1
    2 -4 0 41586.1
    -2 4 0 38237.9
    -4 2 0 39201.1
    -2 4 0 38635.4
    -4 2 0 37324.2
    -4 2 -1 114703.
    -4 2 1 114729.
    -2 4 -1 115831.
    -2 4 1 118527.
    -4 2 1 111224.
    -2 -2 1 117625.
    2 2 -1 112482.
    -2 4 1 113315.
    -4 2 1 115527.
    -4 2 1 114722.
    2 2 1 111864.
    -2 -2 -1 117153.
    -4 2 -1 112973.
    -4 2 2 29685.2
    2 2 -2 30300.6
    -2 -2 -2 31531.6
    -2 -2 2 29535.5
    2 2 2 30359.8
    -4 2 2 30103.2
    2 -4 -2 29829.7
    -2 4 -2 31120.1
    -4 2 -2 30284.5
    -2 4 2 31356.5
    -4 2 -2 31152.6
    -2 4 2 29416.8
    2 -4 -2 29927.4
    -2 4 -3 157801.
    -2 -2 3 154385.
    -2 -2 -3 149156.
    -4 2 -3 158664.
    -2 4 3 156184.
    -2 4 3 159555.
    -2 -2 -3 157241.
    2 2 3 157363.
    -4 2 3 156313.
    -4 2 -3 153778.
    2 -4 -3 155504.
    -2 4 3 160903.
    2 2 -3 153470.
    -4 2 4 72844.6
    -2 -2 -4 70222.1
    -2 4 4 71184.2
    2 2 4 72204.5
    2 2 -4 70503.3
    -4 2 -4 72758.2
    -2 4 4 71070.0
    -2 -2 -4 71033.2
    -4 2 -4 70877.1
    -2 -2 -4 72253.9
    -2 4 -4 71228.9
    2 -4 -4 68935.7
    4 -2 -4 73756.8
    -2 4 4 73393.9
    -2 -2 -5 14516.4
    -2 4 -5 14829.0
    -2 -2 -5 14092.5
    2 2 5 13056.4
    -4 2 5 14093.3
    -2 -2 -5 14345.6
    -4 2 -5 15283.2
    2 2 -5 13114.3
    2 2 -5 14221.3
    -4 2 -5 13966.2
    2 -4 -5 14856.2
    -2 4 5 15382.4
    4 -2 -5 15127.0
    -2 4 5 13167.6
    2 2 -6 155265.
    2 -4 -6 159826.
    -2 4 -6 163000.
    4 -2 -6 161198.
    -2 4 6 156789.
    2 2 -6 161112.
    2 2 6 164661.
    -2 -2 -6 160964.
    -4 2 6 159670.
    -4 2 -6 164634.
    -2 4 6 163325.
    2 -4 -6 165486.
    -4 2 -6 161914.
    -4 2 -7 26858.3
    2 -4 -7 24632.3
    -2 -2 -7 25465.5
    2 2 -7 26950.0
    -4 2 -7 26994.4
    -2 4 7 27661.5
    2 2 7 28217.6
    2 -4 -7 26019.2
    2 2 -7 25181.1
    -2 4 -7 27108.4
    4 -2 -7 25075.0
    -2 4 -8 674.607
    -4 2 -8 768.078
    4 -2 -8 643.321
    2 2 -8 322.351
    -2 -2 -8 610.651
    2 -4 -8 731.851
    2 -4 -8 329.577
    -4 2 -8 555.644
    2 2 -8 36.9025
    2 2 -9 13128.2
    -4 2 -9 12321.8
    2 -4 -9 12113.7
    2 2 -9 10676.3
    2 -4 -9 11377.2
    -2 -2 -9 12417.4
    -2 4 -9 12347.7
    -4 2 -9 11545.3
    4 -2 -9 11627.8
    4 -2 -10 11087.1
    -4 2 -10 9290.82
    2 -4 -10 9653.86
    -2 4 -10 9542.91
    2 2 -10 9326.48
    -2 -2 -10 10145.9
    2 2 -10 9224.07
    4 -2 -11 3758.25
    -2 -2 -11 4542.04
    2 2 -11 3557.03
    2 -4 -11 3022.30
    4 -2 -11 3488.19
    -4 2 -11 2728.08
    -2 4 -11 3403.79
    3 -4 -11 1984.03
    1 3 -11 1895.92
    -4 1 -11 3024.79
    -1 4 -11 1727.35
    4 -3 -11 2113.38
    4 -3 -11 1078.95
    -3 -1 -10 1063.47
    1 3 -10 964.122
    3 -4 -10 1237.09
    -4 1 -10 643.582
    4 -3 -10 612.000
    -1 4 -10 808.168
    -3 -1 -9 6146.44
    4 -3 -9 4961.56
    3 -4 -9 6732.53
    1 3 -9 6011.97
    -1 4 -9 5768.10
    -4 1 -9 4960.94
    3 -4 -8 13998.9
    -3 -1 -8 15612.5
    4 -3 -8 14743.1
    -1 4 -8 13036.3
    1 3 -8 14143.9
    -4 1 -8 14732.6
    -4 1 -8 14491.3
    -4 3 7 49731.1
    4 -3 -7 54016.0
    -3 -1 -7 56175.5
    3 -4 -7 53739.0
    1 3 -7 54260.4
    -3 4 7 57735.4
    -4 1 -7 53742.8
    -4 1 -7 54784.4
    -1 4 -7 55544.2
    -3 4 6 18420.6
    -3 -1 -6 18789.1
    3 -4 -6 15991.6
    -3 4 6 19478.3
    -4 1 -6 19474.5
    -4 1 -6 20139.4
    -3 -1 -6 18997.5
    4 -3 -6 19387.9
    -1 4 -6 17939.4
    1 3 -6 20809.6
    3 1 6 19389.0
    -4 3 6 19230.7
    3 1 5 15568.8
    -1 4 -5 16218.0
    1 3 -5 16856.8
    -3 4 5 15671.1
    -3 -1 -5 17051.3
    -3 4 5 17035.1
    -3 -1 -5 16658.3
    4 -3 -5 14900.3
    -4 1 -5 16601.2
    -4 3 5 17789.7
    -4 1 -5 16820.3
    -3 -1 -4 106411.
    -3 4 4 100497.
    -4 1 -4 104090.
    -3 -1 -4 102418.
    3 1 4 106714.
    -3 4 4 106890.
    -3 4 4 102841.
    1 3 -4 106286.
    -1 4 -4 103670.
    -4 3 4 103253.
    -4 1 -4 102892.
    -3 -1 -3 2590.09
    -4 3 3 2900.79
    4 -1 3 2522.53
    -1 4 -3 2836.44
    -4 1 -3 2480.73
    3 1 3 2661.78
    -4 1 -3 2236.83
    -4 1 -3 2952.05
    -1 -3 3 3219.17
    -3 4 3 2963.27
    -3 -1 -3 2588.21
    1 3 -3 2824.82
    -3 4 3 3615.98
    -3 4 3 2583.93
    -3 -1 -2 3681.48
    -4 1 -2 4040.29
    1 -4 2 3856.21
    3 -4 -2 4054.90
    4 -1 2 3786.77
    -1 4 -2 3898.08
    -4 3 2 4167.13
    -3 4 2 4303.64
    -4 1 -2 3824.55
    -3 4 2 4619.72
    -4 3 2 4794.77
    -3 -1 -2 4417.15
    -3 4 2 4312.17
    1 3 -2 3758.63
    -1 -3 2 4137.25
    -4 1 -1 26630.0
    1 -4 1 27750.0
    -1 -3 1 27531.8
    3 1 1 26543.9
    -4 3 1 27825.0
    3 1 1 26780.2
    -1 4 -1 26926.0
    -4 3 1 26139.1
    -4 3 1 27432.2
    1 3 -1 28302.1
    -4 1 -1 26721.8
    -3 -1 -1 28505.3
    -3 -1 -1 27027.5
    -4 3 1 28130.6
    -4 3 1 27586.9
    -3 4 1 28061.3
    -3 4 1 26392.0
    -4 3 0 4237.69
    -3 4 0 4421.07
    3 1 0 3710.68
    3 1 0 3962.25
    -3 -1 0 4302.38
    1 3 0 4181.83
    -4 3 0 4035.51
    1 -4 0 4295.06
    -1 -3 0 4755.46
    -4 1 0 4325.40
    -3 4 0 4188.52
    -1 4 0 3674.35
    -4 3 0 4468.48
    -4 3 0 4000.62
    -4 3 0 3770.61
    -1 4 0 4056.76
    -4 1 0 4037.56
    -3 -1 0 4609.44
    1 3 0 4008.78
    -4 1 1 116487.
    -1 4 1 127165.
    -1 4 1 125256.
    -3 4 -1 125495.
    -3 -1 1 121492.
    1 -4 -1 126053.
    -4 1 1 128062.
    1 3 1 117143.
    1 3 1 124171.
    -3 -1 1 121021.
    -4 3 -1 123394.
    -1 -3 -1 120223.
    -3 -1 1 122396.
    -4 3 -1 115791.
    -4 1 1 121046.
    3 1 -1 123626.
    1 -4 -2 937.518
    -4 3 -2 862.702
    -3 -1 2 794.825
    -1 -3 -2 1335.88
    1 3 2 825.294
    4 -1 -2 708.414
    -1 4 2 619.721
    -4 3 -2 688.936
    -4 1 2 671.779
    3 1 -2 756.179
    -3 -1 2 1274.09
    -3 4 -2 652.763
    -4 1 2 927.455
    -1 4 2 673.227
    -4 1 3 62350.7
    -1 4 3 58775.9
    3 1 -3 61187.1
    -4 3 -3 62482.3
    1 3 3 59373.1
    4 -1 -3 59471.6
    -1 4 3 61065.5
    -4 1 3 59946.4
    -1 4 3 60310.4
    1 -4 -3 62522.9
    -3 -1 3 60585.6
    1 -4 -3 60463.9
    -1 -3 -3 60513.0
    -4 3 -3 60487.8
    -3 4 -3 62416.3
    -1 4 4 66350.7
    -1 -3 -4 61958.4
    3 1 -4 67152.7
    -1 4 4 66686.4
    -4 3 -4 63692.7
    -4 1 4 65112.6
    1 -4 -4 64418.9
    4 -1 -4 65752.5
    -3 4 -4 67020.7
    -4 3 -4 66761.2
    -1 -3 -4 67027.7
    -1 4 4 67164.9
    1 3 4 69061.5
    -1 -3 -4 63546.5
    3 1 -5 58713.0
    -1 -3 -5 63487.3
    1 -4 -5 59803.4
    -1 -3 -5 64026.8
    -1 4 5 64178.0
    -4 3 -5 60233.2
    1 3 5 60347.3
    -1 -3 -5 63248.2
    -1 4 5 60905.4
    -4 1 5 60072.9
    4 -1 -5 61579.4
    -3 4 -5 59040.1
    -4 3 -5 61772.4
    1 3 6 3168.71
    -4 3 -6 3037.76
    -1 -3 -6 3334.13
    1 -4 -6 3427.84
    1 -4 -6 3315.78
    3 1 -6 3296.12
    -4 3 -6 3013.37
    -3 4 -6 3509.56
    4 -1 -6 3718.10
    -1 4 6 3619.34
    -1 -3 -6 3839.31
    4 -1 -7 40902.7
    3 1 -7 38917.9
    -4 3 -7 41669.3
    -1 4 7 42241.0
    1 3 7 42448.5
    1 -4 -7 38348.8
    1 -4 -7 41628.3
    -3 4 -7 40852.9
    -1 -3 -7 44544.9
    -4 3 -7 39331.3
    3 1 -8 51485.3
    1 3 8 49779.6
    1 -4 -8 52238.0
    -3 4 -8 50950.0
    4 -1 -8 49563.2
    -4 3 -8 51420.7
    1 -4 -8 50344.0
    -4 3 -8 51877.3
    3 1 -8 50366.6
    -1 4 8 51846.2
    -1 -3 -8 51514.5
    3 1 -9 756.609
    3 1 -9 37.5681
    -4 3 -9 322.696
    -1 -3 -9 407.384
    -4 3 -9 525.657
    4 -1 -9 784.862
    1 -4 -9 63.0696
    -3 4 -9 249.822
    -1 -3 -10 18426.1
    3 1 -10 17943.2
    -3 4 -10 21092.4
    -4 3 -10 19169.9
    4 -1 -10 21215.4
    -4 3 -10 20587.0
    1 -4 -10 18141.6
    4 -1 -10 18031.9
    3 1 -10 19162.0
    3 1 -11 14359.4
    3 1 -11 12777.5
    -3 4 -11 11695.4
    -4 3 -11 13108.0
    -1 -3 -11 12473.7
    1 -4 -11 13808.0
    4 -1 -11 13641.0
    4 -1 -11 12929.4
    4 -4 -11 85.6184
    4 -4 -10 2875.59
    -4 0 -10 1926.07
    0 4 -10 2648.01
    0 4 -9 300.280
    -4 0 -9 337.249
    4 -4 -9 177.207
    -4 0 -8 91928.8
    4 -4 -8 88020.5
    0 4 -8 95135.4
    0 4 -7 364.294
    -4 0 -7 44.7606
    -4 4 7 171.949
    4 -4 -7 182.715
    0 4 -6 1950.05
    -4 0 -6 1869.95
    4 -4 -6 1343.39
    -4 4 6 1101.72
    -4 0 -6 1728.24
    -4 0 -5 174.062
    -4 0 -5 97.2765
    4 0 5 -14.9904
    0 4 -5 -38.5424
    -4 4 5 44.4701
    -4 0 -5 117.835
    4 0 4 364005.
    -4 0 -4 368304.
    0 4 -4 367095.
    -4 4 4 358702.
    -4 0 -4 366772.
    -4 0 -4 366628.
    -4 4 4 365103.
    -4 0 -3 147.982
    0 -4 3 312.668
    0 4 -3 -63.8088
    -4 4 3 52.0285
    4 0 3 134.959
    -4 4 3 63.5609
    -4 4 3 48.0237
    -4 0 -3 307.822
    0 4 -2 12128.9
    -4 4 2 11107.4
    0 -4 2 12069.5
    -4 4 2 12504.1
    -4 4 2 10395.9
    -4 0 -2 11487.7
    -4 0 -2 12840.0
    -4 4 1 82.4646
    -4 4 1 33.5975
    -4 4 1 159.000
    -4 0 -1 39.6340
    0 -4 1 -50.3267
    -4 0 -1 117.596
    0 4 -1 22.5682
    -4 4 0 311656.
    -4 4 0 304397.
    -4 0 0 307339.
    0 4 0 317285.
    4 0 0 318220.
    0 4 0 311362.
    -4 0 0 302550.
    -4 4 0 311479.
    0 -4 -1 178.839
    -4 0 1 92.6178
    -4 0 1 358.059
    4 0 -1 107.533
    -4 4 -1 231.759
    0 4 1 59.2603
    0 4 1 262.257
    -4 0 1 425.603
    4 0 -2 182732.
    -4 0 2 184325.
    -4 0 2 187183.
    -4 4 -2 181756.
    0 4 2 181715.
    0 -4 -2 188235.
    -4 4 -2 185616.
    0 4 2 182088.
    0 -4 -3 55.0203
    0 4 3 40.0822
    4 0 -3 34.7554
    -4 0 3 -73.9840
    -4 4 -3 25.0727
    -4 0 3 114.537
    0 4 3 117.647
    -4 4 -3 11.1842
    0 4 4 116487.
    0 -4 -4 114445.
    -4 0 4 113385.
    -4 4 -4 114378.
    4 0 -4 119031.
    0 4 4 115435.
    0 4 4 115539.
    0 -4 -5 -41.0070
    0 -4 -5 87.0022
    -4 4 -5 135.029
    0 -4 -5 -49.9926
    0 4 5 -198.916
    4 0 -5 179.119
    0 -4 -6 7253.58
    -4 4 -6 7955.80
    4 0 -6 7980.89
    0 -4 -6 7268.86
    0 4 6 7199.93
    4 0 -7 54.8922
    0 -4 -7 78.8534
    -4 4 -7 99.4066
    0 4 8 132089.
    -4 4 -8 122984.
    0 -4 -8 118728.
    4 0 -8 121283.
    0 -4 -9 163.925
    -4 4 -9 52.9032
    4 0 -9 237.458
    -4 4 -9 72.6049
    4 0 -10 1431.70
    -4 4 -10 1515.92
    -4 4 -10 841.911
    0 -4 -10 993.067
    4 0 -10 1317.95
    -4 4 -11 79.0767
    0 -4 -11 543.799
    -4 4 -11 -224.309
    3 -5 -11 744.409
    -2 5 -10 931.940
    -3 -2 -10 52.7096
    2 3 -10 457.660
    3 -5 -10 284.307
    -5 2 -10 711.505
    5 -3 -10 311.019
    5 -3 -9 8206.35
    2 3 -9 7236.33
    -2 5 -9 9409.84
    -3 -2 -9 8205.35
    3 -5 -9 7358.81
    -5 2 -9 8277.43
    3 -5 -9 8222.61
    -2 5 -8 28370.6
    -3 -2 -8 29162.3
    5 -3 -8 27545.3
    -5 2 -8 27832.7
    2 3 -8 26791.0
    -5 2 -8 28288.5
    3 -5 -8 28816.4
    3 2 8 28492.2
    3 -5 -8 25606.3
    -3 -2 -8 27296.8
    2 3 -7 12851.4
    5 -3 -7 11206.2
    3 -5 -7 11110.5
    3 2 7 12751.5
    -5 2 -7 12327.8
    -5 2 -7 11856.1
    -3 5 7 11161.4
    -3 -2 -7 12230.5
    3 -5 -7 11524.3
    -5 3 7 12610.2
    -2 5 -7 12267.9
    -3 -2 -7 11707.5
    5 -3 -6 54716.4
    -5 2 -6 54286.3
    2 3 -6 55150.7
    -5 2 -6 54221.0
    3 -5 -6 53210.4
    3 2 6 58110.5
    -3 5 6 54096.6
    -3 5 6 54167.9
    -2 5 -6 53055.6
    2 3 -6 52641.2
    -5 3 6 53514.2
    -3 -2 -6 54449.8
    -5 3 5 5007.09
    2 3 -5 4900.26
    5 -3 -5 4412.94
    3 -5 -5 4313.87
    -5 2 -5 4144.39
    -3 5 5 4221.63
    -3 5 5 4681.14
    -5 2 -5 3858.28
    2 3 -5 3976.39
    -3 -2 -5 4475.47
    3 2 5 3297.39
    -2 5 -5 3308.34
    -5 3 4 144959.
    -2 -3 4 150530.
    -5 2 -4 145487.
    -2 5 -4 150164.
    -3 5 4 149072.
    3 -5 -4 146853.
    -5 2 -4 142098.
    3 2 4 147242.
    -3 5 4 148169.
    2 3 -4 143647.
    -3 5 4 146427.
    -3 -2 -4 146710.
    -5 2 -3 58251.6
    2 3 -3 57073.4
    -3 -2 -3 59644.5
    3 -5 -3 58596.9
    -3 5 3 55554.5
    -3 5 3 59944.2
    -5 3 3 59801.8
    -2 -3 3 62481.6
    -2 5 -3 58981.2
    -5 2 -3 58235.2
    -3 5 3 58124.2
    -5 2 -2 191614.
    -5 3 2 190545.
    -2 -3 2 192114.
    -5 2 -2 184733.
    3 2 2 189944.
    -2 5 -2 194071.
    -5 3 2 188619.
    2 3 -2 191277.
    -3 5 2 200726.
    -3 5 2 190213.
    -3 -2 -2 192138.
    -3 -2 -1 1582.98
    -5 3 1 1856.30
    -5 2 -1 2016.70
    -3 5 1 2213.82
    -3 5 1 1760.78
    2 -5 1 1699.27
    -5 3 1 1808.14
    -5 3 1 1885.08
    -2 -3 1 1524.32
    2 3 -1 2015.96
    -5 3 1 1890.43
    -2 5 -1 1898.80
    -5 2 -1 1595.27
    3 2 1 1714.22
    -3 5 0 26100.3
    -3 -2 0 25871.6
    3 -5 0 23479.2
    -5 2 0 23027.8
    2 3 0 24726.9
    -5 2 0 26042.3
    -2 5 0 25131.4
    2 3 0 24992.8
    2 -5 0 25279.5
    -5 3 0 25035.4
    -5 3 0 25739.3
    -5 3 0 26289.3
    -3 5 0 25342.9
    3 2 0 24681.5
    -5 2 0 24073.4
    -2 -3 0 25207.2
    -5 3 0 25386.9
    -2 5 0 26939.5
    -3 -2 1 5038.87
    -3 -2 1 7348.64
    -3 5 -1 6029.33
    -5 2 1 6050.86
    3 2 -1 5408.40
    -5 3 -1 5785.83
    3 2 -1 5000.96
    -2 -3 -1 5383.99
    2 3 1 5049.47
    -2 5 1 5464.94
    -5 2 1 5090.07
    -2 5 1 5397.06
    -5 2 1 5269.14
    -5 3 -1 5697.56
    2 3 1 4686.55
    -5 3 -2 5846.75
    -3 -2 2 6461.88
    3 2 -2 6513.11
    -5 2 2 6327.36
    2 3 2 6176.55
    -3 5 -2 6203.68
    -2 5 2 6646.77
    2 -5 -2 7107.01
    -5 2 2 6093.22
    -2 -3 -2 6725.48
    -5 3 -2 6524.00
    -2 5 2 7576.13
    -5 3 -3 70478.7
    -2 5 3 72479.7
    -2 5 3 71169.0
    -3 -2 3 69988.6
    -3 5 -3 71692.2
    2 3 3 74258.0
    -2 -3 -3 70939.4
    5 -2 -3 73010.1
    2 -5 -3 72640.4
    3 2 -3 70249.8
    -2 5 3 70155.8
    -5 2 3 70511.5
    -5 3 -3 70706.3
    -2 -3 -4 9609.75
    -2 5 4 8612.83
    5 -2 -4 9447.24
    -3 -2 4 9029.38
    -5 3 -4 8974.52
    -3 5 -4 9246.26
    3 2 -4 9636.93
    -5 3 -4 9375.45
    2 3 4 10380.9
    2 -5 -4 8649.73
    -5 2 4 9660.14
    -2 5 4 9788.39
    -2 5 4 9089.29
    -2 -3 -4 9943.07
    2 -5 -4 9711.00
    2 3 5 17952.5
    -5 3 -5 19008.5
    2 -5 -5 16756.5
    5 -2 -5 17920.5
    -2 5 5 17866.4
    -2 5 5 19103.3
    -3 5 -5 19567.2
    3 2 -5 18236.7
    -5 3 -5 18228.8
    -2 5 5 18600.5
    -5 2 5 19552.8
    -2 -3 -5 17584.3
    -3 5 -6 53235.4
    3 2 -6 50131.8
    -2 5 6 50330.9
    2 -5 -6 50188.0
    2 3 6 48015.9
    -5 3 -6 49964.8
    5 -2 -6 51453.8
    -5 3 -6 52560.5
    -2 -3 -6 51599.1
    -5 2 6 50812.0
    -2 5 7 8387.06
    -2 -3 -7 7152.34
    -5 3 -7 8598.53
    2 3 7 8477.96
    2 -5 -7 8038.67
    5 -2 -7 8644.89
    2 -5 -7 8242.72
    3 2 -7 7127.90
    3 2 -7 7805.44
    -5 3 -7 6161.00
    -3 5 -7 8275.22
    -2 -3 -7 8063.40
    3 2 -8 65898.5
    -3 5 -8 67471.8
    -5 3 -8 70591.7
    2 -5 -8 71413.4
    -5 3 -8 71914.4
    2 -5 -8 65823.4
    -2 5 8 75847.5
    3 2 -8 70388.2
    -2 -3 -8 69451.6
    5 -2 -8 70934.1
    2 3 8 70945.7
    5 -2 -9 26357.3
    3 2 -9 25632.5
    -5 3 -9 25175.3
    -3 5 -9 25813.8
    2 -5 -9 25504.0
    -5 3 -9 25361.1
    3 2 -9 25440.8
    -2 -3 -9 25430.8
    -2 -3 -10 80181.0
    -5 3 -10 77957.2
    3 2 -10 78997.0
    -3 5 -10 74372.0
    2 -5 -10 73885.9
    5 -2 -10 78897.2
    3 2 -10 73759.4
    2 -5 -11 2442.79
    5 -2 -11 1608.42
    -5 3 -11 2134.62
    4 -5 -11 17343.9
    4 -5 -11 19286.6
    -4 -1 -10 184.281
    5 -4 -10 -302.289
    4 -5 -10 747.492
    4 -5 -10 68.0131
    -5 1 -10 385.084
    1 4 -10 255.575
    -1 5 -10 58.1204
    1 4 -9 245.882
    -1 5 -9 58.7389
    4 -5 -9 644.904
    5 -4 -9 444.874
    -4 -1 -9 932.729
    -5 1 -9 721.306
    -5 4 8 76688.9
    -4 -1 -8 72667.1
    -1 5 -8 76846.3
    -5 1 -8 80492.6
    5 -4 -8 73419.8
    4 -5 -8 76700.9
    1 4 -8 74761.4
    -4 -1 -8 80844.6
    -5 4 7 2651.61
    -4 5 7 2254.26
    -1 5 -7 2220.42
    5 -4 -7 2302.73
    -4 -1 -7 1862.77
    4 1 7 1731.43
    4 -5 -7 2091.56
    -5 1 -7 2534.58
    1 4 -7 2328.11
    4 1 6 10687.1
    -5 1 -6 11159.9
    -5 1 -6 10980.9
    -1 5 -6 11691.2
    5 -4 -6 10760.6
    1 4 -6 11501.0
    -4 5 6 12241.8
    -4 5 6 11610.4
    -5 4 6 10715.3
    -4 -1 -6 12148.2
    -5 1 -5 165884.
    4 1 5 163336.
    -4 -1 -5 166500.
    1 4 -5 166419.
    -5 4 5 163183.
    -1 5 -5 160888.
    -4 5 5 154849.
    -4 5 5 163598.
    -5 1 -5 160531.
    -4 5 4 37430.9
    -1 5 -4 37535.0
    -4 5 4 37270.3
    5 -1 4 36457.8
    1 4 -4 36129.8
    -5 1 -4 36198.0
    -5 1 -4 34309.9
    -5 4 4 37448.7
    -4 -1 -4 37120.5
    4 1 4 36334.6
    -4 5 4 36969.6
    5 -1 3 14436.1
    -5 1 -3 15982.9
    -4 -1 -3 15704.0
    -4 -1 -3 15922.0
    -1 -4 3 15064.9
    -5 4 3 13637.2
    -5 4 3 14952.2
    4 1 3 14518.9
    -1 5 -3 16718.0
    -4 5 3 15570.4
    1 4 -3 15928.6
    -4 5 3 15593.6
    -5 1 -3 16038.2
    -4 5 3 15951.2
    5 -1 2 24929.4
    -4 5 2 22294.9
    4 -5 -2 24381.8
    1 -5 2 24199.4
    -1 -4 2 22719.6
    -5 4 2 22662.5
    1 4 -2 23951.5
    -1 5 -2 22914.8
    -5 4 2 23384.6
    -5 4 2 24568.0
    -4 5 2 23985.4
    -4 -1 -2 24094.0
    -4 -1 -2 25620.9
    -5 1 -2 23558.8
    -4 5 2 25043.8
    -5 1 -2 23078.2
    -5 4 1 7673.77
    -5 4 1 7359.88
    -4 5 1 6738.32
    -5 1 -1 8393.80
    1 -5 1 7941.68
    -1 -4 1 8351.61
    -1 5 -1 7715.82
    4 1 1 7579.67
    -5 1 -1 7037.99
    -4 5 1 7712.88
    -5 4 1 7811.38
    1 4 -1 7847.44
    -4 -1 -1 7526.43
    -5 4 1 7375.89
    -4 -1 -1 7562.60
    -4 5 0 147305.
    -4 -1 0 144641.
    -5 1 0 151902.
    -1 -4 0 146341.
    -5 4 0 147191.
    1 4 0 149805.
    -5 4 0 149809.
    -1 5 0 156367.
    -5 4 0 150713.
    -4 5 0 149827.
    1 4 0 152919.
    -4 -1 0 149840.
    4 1 0 153430.
    -1 5 0 146764.
    -5 1 0 140753.
    4 1 0 145173.
    -5 4 0 149590.
    -5 4 0 144174.
    1 -5 0 146924.
    -1 5 1 104036.
    -1 -4 -1 106168.
    -4 5 -1 103667.
    4 1 -1 103122.
    4 1 -1 106894.
    -5 1 1 108642.
    -4 -1 1 105004.
    -5 4 -1 106190.
    1 4 1 104191.
    -5 1 1 105467.
    1 -5 -1 106289.
    -4 -1 1 105160.
    -5 1 1 107956.
    -4 -1 1 107413.
    1 4 1 101570.
    -5 4 -1 101744.
    -5 1 2 762.626
    1 -5 -2 503.291
    -4 -1 2 688.510
    1 4 2 403.865
    -5 4 -2 444.842
    -5 4 -2 338.276
    -1 5 2 495.896
    -1 -4 -2 498.790
    5 -1 -2 351.508
    -4 5 -2 962.586
    -5 1 2 363.219
    -4 -1 2 800.823
    -1 5 2 612.950
    1 4 2 408.301
    4 1 -2 503.288
    -5 1 3 3090.31
    -4 -1 3 3093.94
    -1 5 3 3689.13
    -1 5 3 2707.14
    -5 4 -3 3515.69
    -4 5 -3 3514.42
    -5 1 3 3651.52
    -1 -4 -3 3416.80
    4 1 -3 3055.37
    -5 4 -3 2946.66
    5 -1 -3 3444.06
    1 -5 -3 3613.98
    1 4 3 3233.97
    -5 4 -4 56481.5
    -5 4 -4 56207.3
    -1 5 4 56043.8
    -5 1 4 57402.0
    -4 -1 4 57720.8
    -4 5 -4 56133.4
    1 4 4 55527.4
    4 1 -4 57517.9
    -1 -4 -4 56858.9
    5 -1 -4 56528.0
    1 -5 -4 57713.5
    -1 5 4 58487.1
    -1 5 4 55016.9
    1 4 4 56693.1
    -5 1 5 680.206
    -5 4 -5 579.602
    -1 -4 -5 1106.39
    1 -5 -5 927.410
    -5 4 -5 1106.38
    -1 5 5 1050.55
    1 -5 -5 982.507
    4 1 -5 442.701
    5 -1 -5 1114.99
    -1 5 5 1089.56
    1 4 5 735.174
    -4 5 -5 672.702
    1 4 6 1476.72
    1 -5 -6 1266.11
    -1 -4 -6 730.181
    4 1 -6 812.432
    -1 5 6 1145.21
    1 -5 -6 1417.31
    -5 4 -6 964.337
    5 -1 -6 962.432
    -5 4 -6 1440.27
    -4 5 -6 1009.53
    -1 -4 -7 61650.3
    -5 4 -7 62747.3
    1 4 7 61520.1
    -4 5 -7 58934.5
    1 -5 -7 63450.1
    -1 -4 -7 60751.3
    4 1 -7 59132.6
    5 -1 -7 63143.4
    -5 4 -7 57966.3
    -1 5 7 60219.2
    1 4 8 19819.9
    -1 -4 -8 19078.5
    -5 4 -8 18429.7
    -5 4 -8 17453.2
    -4 5 -8 16704.0
    4 1 -8 18782.1
    5 -1 -8 19700.3
    -1 5 8 19179.0
    1 -5 -8 19105.3
    -1 -4 -8 18598.2
    -1 -4 -9 1528.71
    4 1 -9 2269.78
    1 -5 -9 1213.81
    5 -1 -9 1657.25
    1 4 9 1216.99
    -1 5 9 1296.43
    -5 4 -9 1649.91
    4 1 -9 1492.03
    -5 4 -9 1850.44
    -4 5 -9 833.568
    1 -5 -10 13218.9
    -5 4 -10 12024.1
    -5 4 -10 9995.78
    -4 5 -10 11460.9
    -1 -4 -10 12994.5
    4 1 -10 11873.7
    5 -1 -10 12602.0
    4 1 -10 11210.6
    -4 5 -11 164.161
    -5 4 -11 2.77833
    -5 4 -11 68.8392
    -5 0 -10 89341.7
    0 5 -10 87522.8
    5 -5 -10 80714.8
    -5 0 -10 84716.8
    5 -5 -9 -159.573
    0 5 -9 44.6912
    -5 0 -9 24.5272
    -5 0 -9 375.021
    -5 5 8 150611.
    0 5 -8 149137.
    5 -5 -8 142237.
    -5 0 -8 144863.
    0 5 -7 -192.890
    -5 0 -7 142.679
    5 -5 -7 92.7083
    -5 5 7 250.526
    0 5 -6 22917.9
    5 0 6 19750.3
    -5 5 6 21236.3
    -5 0 -6 20542.1
    -5 5 5 332.334
    0 5 -5 -152.207
    5 0 5 225.613
    -5 0 -5 367.511
    -5 0 -4 137370.
    5 0 4 139321.
    0 5 -4 137443.
    -5 5 4 133143.
    -5 5 4 139387.
    -5 5 4 138500.
    -5 0 -4 139706.
    0 5 -3 152.436
    -5 0 -3 -9.71228
    -5 0 -3 142.878
    -5 5 3 97.4624
    0 -5 3 2.67415
    -5 5 3 147.125
    5 0 3 80.0733
    -5 5 3 -143.967
    -5 0 -2 77529.5
    -5 0 -2 78209.4
    0 -5 2 77965.7
    0 5 -2 77446.7
    5 0 2 74499.6
    -5 5 2 80786.1
    -5 5 2 79194.3
    -5 5 2 81834.5
    0 5 -1 239.216
    -5 5 1 192.535
    -5 0 -1 283.636
    -5 5 1 210.709
    0 5 -1 132.166
    0 -5 1 4.49007
    5 0 1 8.84621
    -5 0 -1 184.369
    -5 5 1 25.6660
    0 5 0 5591.66
    0 -5 0 6246.64
    -5 5 0 5641.78
    0 5 0 5190.88
    5 0 0 5112.89
    -5 0 0 5420.03
    -5 0 0 5771.89
    -5 5 0 6048.75
    -5 5 0 5821.17
    -5 0 1 36.7478
    0 -5 -1 2.01260
    -5 0 1 116.157
    -5 5 -1 61.4926
    -5 5 -1 136.287
    -5 0 1 -124.786
    5 0 -1 187.954
    0 5 1 163.181
    0 5 1 83.6647
    0 5 2 293972.
    0 -5 -2 297993.
    5 0 -2 297001.
    -5 5 -2 300763.
    -5 0 2 300747.
    0 5 2 288623.
    -5 0 2 292668.
    0 -5 -3 -78.0659
    -5 5 -3 -2.36918
    -5 0 3 226.629
    0 5 3 288.546
    -5 5 -3 113.181
    -5 0 3 455.822
    5 0 -3 -17.6558
    -5 0 4 306878.
    -5 5 -4 307139.
    -5 0 4 303429.
    0 5 4 303639.
    5 0 -4 303115.
    -5 5 -4 306834.
    0 5 4 307657.
    0 -5 -4 312555.
    -5 5 -5 45.8385
    0 -5 -5 2.03309
    5 0 -5 137.148
    -5 5 -5 187.177
    0 5 5 -73.8589
    -5 5 -6 92902.2
    0 5 6 92433.9
    -5 5 -6 94347.5
    0 -5 -6 95128.1
    5 0 -6 91290.3
    0 -5 -7 117.279
    0 -5 -7 477.366
    5 0 -7 376.011
    -5 5 -7 500.859
    -5 5 -7 212.174
    0 5 7 41.8457
    -5 5 -8 29645.0
    0 -5 -8 31971.6
    -5 5 -8 29117.2
    0 5 8 31303.4
    5 0 -8 30716.8
    0 -5 -8 30732.3
    0 -5 -9 -59.5680
    -5 5 -9 65.5100
    5 0 -9 150.279
    0 5 9 152.887
    5 0 -10 1942.71
    -5 5 -10 2033.99
    5 0 -10 2356.57
    -5 5 -10 1495.70
    0 -5 -10 1739.90
    -5 5 -11 -146.151
    -3 -3 0 106875.
    -3 6 0 106340.
    -6 3 0 108863.
    3 -6 0 107639.
    -6 3 0 108376.
    -3 6 0 113140.
    -6 3 0 107096.
    -6 3 0 108165.
    3 3 0 105902.
    -3 6 1 31162.8
    -3 6 1 30693.6
    -6 3 1 29145.5
    -3 6 -1 30107.0
    -6 3 1 28941.4
    -3 -3 1 29225.9
    3 3 -1 29603.8
    -6 3 -1 31739.3
    -6 3 1 30432.0
    3 3 1 29798.4
    -3 -3 -1 28785.6
    -6 3 1 29550.0
    -6 3 -1 28541.4
    -6 3 -2 179559.
    -6 3 2 178680.
    -3 6 2 182961.
    -3 -3 2 174054.
    -3 6 -2 171918.
    3 3 2 172277.
    -6 3 -2 167958.
    -3 -3 -2 175439.
    -6 3 2 179428.
    -3 6 2 175353.
    -6 3 -3 5703.83
    -3 6 3 5863.01
    -3 6 3 5381.80
    -6 3 3 5676.90
    -3 -3 3 5723.69
    -3 6 -3 6641.55
    -3 -3 -3 4800.47
    -3 6 3 5414.27
    -6 3 -3 4673.52
    3 3 -4 29199.7
    -3 6 4 28614.4
    -3 6 -4 29765.0
    -3 -3 4 31474.8
    6 -3 -4 29874.8
    3 -6 -4 30612.3
    -6 3 -4 32294.3
    -3 6 4 29100.5
    3 3 4 29983.0
    -6 3 4 27952.9
    -3 -3 -4 30827.5
    -6 3 -4 29687.7
    -3 6 4 32993.2
    -3 6 -5 302.488
    -6 3 5 289.631
    -3 6 5 132.321
    -3 -3 -5 365.244
    -6 3 -5 295.662
    3 3 -5 146.319
    -6 3 -5 13.3251
    3 3 -5 218.169
    6 -3 -5 154.508
    -3 6 5 968.051
    -3 6 5 137.668
    3 3 5 137.618
    3 -6 -5 14.8541
    3 3 -6 30796.4
    -6 3 6 31988.9
    -6 3 -6 33346.1
    -3 6 -6 30161.7
    3 -6 -6 33210.7
    6 -3 -6 31770.2
    3 3 -6 29406.8
    -3 6 6 33109.1
    3 3 6 32849.1
    -3 -3 -6 32944.0
    -6 3 -6 32028.3
    3 3 -7 16408.6
    3 -6 -7 17198.9
    -6 3 -7 19330.6
    3 3 7 16344.7
    -3 6 7 18930.1
    -3 6 -7 19222.2
    -6 3 -7 19736.2
    3 -6 -7 18963.5
    6 -3 -7 18046.1
    -6 3 7 18595.1
    3 3 -7 18533.1
    -3 -3 -7 19085.8
    -3 6 8 496.717
    3 3 8 582.257
    3 -6 -8 842.852
    6 -3 -8 735.579
    -3 -3 -8 653.826
    3 3 -8 203.279
    -3 6 -8 1531.75
    -6 3 -8 630.774
    -6 3 -8 511.946
    3 -6 -8 660.876
    -3 6 -9 1021.70
    -3 -3 -9 867.902
    3 3 -9 500.428
    -6 3 -9 618.519
    3 -6 -9 388.212
    3 3 9 1042.54
    6 -3 -9 715.028
    -3 6 -10 25177.1
    -6 3 -10 23156.9
    3 -6 -10 24704.3
    3 3 -10 22324.7
    6 -3 -10 23692.3
    -3 -3 -10 23265.0
    3 -6 -11 1418.54
    2 4 -10 8706.29
    6 -4 -10 9385.70
    -2 6 -10 9424.14
    4 -6 -10 8347.32
    -6 2 -10 10203.3
    -4 -2 -10 10342.4
    -6 2 -9 15873.2
    2 4 -9 15649.9
    -2 6 -9 17216.0
    6 -4 -9 13994.8
    4 -6 -9 15651.1
    4 -6 -9 15198.6
    -4 -2 -9 13520.2
    -2 6 -8 5859.22
    -6 4 8 5951.68
    4 2 8 6053.28
    -4 -2 -8 5065.38
    2 4 -8 5427.77
    -6 2 -8 6380.19
    4 -6 -8 5663.45
    6 -4 -8 5221.94
    4 -6 -8 5554.18
    4 -6 -7 2406.34
    -6 4 7 2640.78
    -4 6 7 2132.55
    6 -4 -7 2150.98
    -4 -2 -7 1748.04
    -6 2 -7 2495.52
    2 4 -7 1603.87
    -2 6 -7 2203.99
    -6 2 -7 2163.42
    4 -6 -7 2416.42
    4 2 7 2341.13
    -6 2 -7 2327.73
    4 2 6 81902.4
    -6 4 6 82123.7
    -4 -2 -6 81850.3
    -4 6 6 81459.9
    -6 2 -6 87982.7
    -2 6 -6 84756.0
    2 4 -6 80725.4
    4 -6 -6 86001.0
    6 -4 -6 78957.8
    -6 2 -6 77445.8
    -4 6 6 80979.2
    4 2 5 104002.
    -6 2 -5 100603.
    -6 4 5 100659.
    -4 6 5 102177.
    -2 6 -5 105497.
    4 -6 -5 102878.
    -4 6 5 105097.
    6 -4 -5 102799.
    -4 6 5 101038.
    -4 -2 -5 101806.
    -6 2 -5 106842.
    2 4 -5 100006.
    -6 2 -4 58284.4
    -2 -4 4 56665.1
    -2 6 -4 54475.1
    4 2 4 55294.0
    4 -6 -4 56253.0
    -6 2 -4 55998.1
    -6 4 4 56032.7
    -4 6 4 57068.0
    -4 6 4 55941.4
    -4 -2 -4 55302.9
    -4 6 4 56423.3
    2 4 -4 53731.7
    -6 2 -3 88892.3
    -4 6 3 80833.6
    -6 4 3 84359.4
    2 4 -3 87660.7
    -2 6 -3 84576.1
    4 -6 -3 89820.0
    -2 -4 3 86255.0
    -4 6 3 85892.8
    -4 -2 -3 85444.9
    -6 2 -3 82295.9
    -4 6 3 88176.5
    2 4 -2 293475.
    -4 -2 -2 288123.
    -6 4 2 295699.
    -2 6 -2 288345.
    -6 4 2 292102.
    -4 6 2 295082.
    -4 -2 -2 291181.
    -6 2 -2 293129.
    -4 6 2 305902.
    -2 -4 2 290068.
    -4 6 2 295050.
    -6 2 -2 299446.
    -4 6 1 36419.2
    -4 6 1 36050.2
    -6 2 -1 36923.1
    -6 4 1 37757.7
    2 -6 1 35523.7
    -6 2 -1 36337.8
    -2 -4 1 37498.7
    2 4 -1 33294.5
    4 2 1 35978.0
    -2 6 -1 36536.9
    -4 -2 -1 35599.8
    -6 4 1 36484.0
    2 4 -1 36595.4
    -6 4 1 34422.6
    -6 4 1 38567.5
    -4 -2 -1 34502.4
    -2 -4 0 2362.32
    -6 4 0 2578.15
    -4 -2 0 2994.67
    -6 2 0 2214.23
    -2 6 0 2703.81
    -4 6 0 2585.38
    2 -6 0 2500.77
    -4 6 0 3352.22
    -6 2 0 2174.19
    -2 -4 0 2643.65
    2 4 0 2392.70
    -6 4 0 3174.95
    -6 4 0 2776.16
    -6 2 0 2872.01
    4 2 0 2400.90
    -2 6 0 2368.33
    -6 4 0 2766.91
    2 4 0 2856.34
    -4 -2 1 204391.
    -2 6 1 205297.
    -2 6 1 209294.
    -6 4 -1 203223.
    4 2 -1 203938.
    -4 6 -1 201563.
    -6 2 1 206167.
    -4 -2 1 201519.
    4 2 -1 205767.
    2 4 1 204745.
    -6 4 -1 207627.
    -2 -4 -1 200058.
    2 4 1 203383.
    -6 2 1 197857.
    -6 2 1 204721.
    -2 6 2 4772.10
    -6 4 -2 4467.35
    -6 2 2 4893.48
    -4 6 -2 4978.72
    2 4 2 3862.96
    2 -6 -2 3977.43
    -2 6 2 4546.40
    -2 -4 -2 4065.67
    4 2 -2 3186.25
    -4 -2 2 5086.29
    -6 2 2 4903.81
    -6 4 -2 4025.43
    -6 4 -3 43937.9
    -6 2 3 39730.4
    -4 -2 3 41203.6
    -4 6 -3 39855.6
    -6 2 3 43165.7
    2 4 3 42289.4
    4 2 -3 40532.2
    6 -2 -3 40878.3
    -2 6 3 39044.6
    2 -6 -3 45295.4
    -2 -4 -3 40962.1
    -2 6 3 40732.8
    -6 4 -3 40022.9
    -6 2 4 3069.98
    -2 -4 -4 3309.88
    -4 6 -4 3941.34
    -4 -2 4 2834.34
    -2 6 4 3181.86
    6 -2 -4 4115.49
    2 4 4 3372.38
    4 2 -4 3012.81
    -2 6 4 3920.32
    -6 4 -4 3689.94
    -6 2 5 5877.71
    -2 6 5 7269.44
    -6 4 -5 5968.24
    -2 -4 -5 6217.61
    2 4 5 6443.71
    -4 6 -5 6887.48
    -2 6 5 6732.20
    4 2 -5 5135.89
    6 -2 -5 5797.90
    -6 4 -5 5834.42
    2 -6 -6 33970.0
    2 4 6 32885.2
    -6 4 -6 33426.0
    -6 2 6 33940.2
    -4 6 -6 33441.6
    -6 4 -6 34349.6
    4 2 -6 31156.7
    6 -2 -6 34778.3
    -2 -4 -6 34208.4
    -2 6 6 34748.5
    -6 4 -7 42534.2
    -4 6 -7 44402.4
    2 -6 -7 42672.9
    4 2 -7 43145.6
    -6 4 -7 44115.3
    6 -2 -7 46016.5
    2 -6 -7 44995.5
    -2 6 7 46393.0
    2 4 7 47271.6
    -6 2 7 43436.0
    -2 -4 -7 44629.2
    4 2 -8 49855.5
    -6 4 -8 51642.4
    -2 -4 -8 53328.3
    -4 6 -8 48666.2
    4 2 -8 47602.5
    6 -2 -8 50168.9
    2 4 8 52876.7
    2 -6 -8 49397.5
    -2 6 8 49861.2
    -6 4 -8 48474.6
    -6 4 -9 10817.0
    2 4 9 10355.4
    -4 6 -9 11651.7
    4 2 -9 12348.0
    2 -6 -9 11386.6
    -6 4 -9 10241.0
    6 -2 -9 10977.8
    4 2 -9 11225.4
    -2 6 9 10277.0
    -2 -4 -9 12560.0
    4 2 -10 56951.8
    -4 6 -10 58679.7
    2 -6 -10 57004.5
    -6 4 -10 56868.5
    6 -2 -10 57392.8
    4 2 -10 58475.0
    -2 -4 -10 59661.3
    6 -5 -10 37082.5
    5 -6 -10 34802.8
    -5 -1 -10 37363.9
    -6 1 -10 35912.2
    1 5 -9 11056.8
    -1 6 -9 11526.1
    6 -5 -9 12427.3
    5 -6 -9 10355.5
    -5 -1 -9 10618.6
    -6 1 -9 10970.8
    -6 5 8 882.421
    -1 6 -8 697.315
    1 5 -8 686.011
    -6 1 -8 802.818
    6 -5 -8 1092.47
    5 -6 -8 790.382
    -5 -1 -8 1536.87
    5 -6 -7 8780.75
    -1 6 -7 8268.60
    6 -5 -7 8713.04
    1 5 -7 9007.03
    5 1 7 9372.94
    -6 5 7 8053.11
    -5 6 7 9716.21
    -5 -1 -7 9462.90
    -6 1 -7 8884.54
    -5 6 6 25402.1
    -1 6 -6 25248.3
    6 -5 -6 26571.4
    1 5 -6 26645.8
    -6 5 6 23961.1
    5 1 6 27797.3
    -5 6 6 24024.3
    -5 -1 -6 27012.6
    -6 1 -6 26500.7
    5 1 5 20597.8
    1 5 -5 20244.0
    -6 1 -5 18541.7
    -5 6 5 19400.5
    -1 6 -5 17425.6
    -5 6 5 19890.8
    -6 5 5 18154.9
    -5 6 5 20896.8
    -5 -1 -5 19917.5
    -6 1 -4 7888.21
    -5 6 4 7585.18
    -1 -5 4 6624.09
    -6 5 4 6621.18
    -1 6 -4 7539.66
    -5 6 4 7105.40
    1 5 -4 7111.25
    5 1 4 7261.35
    -5 -1 -4 8329.43
    -6 5 4 7955.01
    -6 1 -4 7581.64
    -5 6 4 8164.10
    -5 6 3 10441.7
    -1 -5 3 11138.6
    -1 6 -3 10583.7
    -6 5 3 12222.2
    1 5 -3 11149.5
    -5 6 3 11936.7
    5 1 3 10615.0
    -5 -1 -3 11224.7
    -6 1 -3 11371.4
    -6 5 3 10049.0
    -5 6 3 11027.4
    -6 1 -3 12522.9
    -5 6 2 33559.6
    -5 -1 -2 33922.1
    -6 5 2 32637.3
    1 -6 2 31180.4
    -6 5 2 30023.8
    -1 -5 2 29525.6
    -1 6 -2 30597.3
    -5 -1 -2 31617.0
    -5 6 2 33110.5
    1 5 -2 30309.1
    -6 1 -2 31787.3
    -6 5 2 32034.7
    -6 1 -2 32795.1
    -5 6 2 29685.0
    -5 -1 -1 663.671
    1 5 -1 2112.21
    -5 6 1 692.982
    -6 1 -1 501.564
    -6 5 1 491.950
    1 5 -1 404.727
    -5 6 1 892.492
    -1 6 -1 569.540
    1 -6 1 1046.66
    -1 -5 1 784.078
    -6 5 1 815.138
    -6 1 -1 892.643
    -6 5 1 761.624
    -5 -1 -1 641.921
    -1 6 -1 586.124
    -5 -1 0 3828.07
    -6 1 0 2921.87
    -5 -1 0 3385.12
    -6 5 0 3925.05
    -5 6 0 3650.38
    -6 5 0 3699.04
    -1 6 0 3618.82
    -6 5 0 4110.34
    -5 6 0 4673.48
    1 -6 0 4139.89
    1 5 0 3459.01
    -1 -5 0 3543.63
    -6 1 0 3602.20
    1 5 0 3579.67
    5 1 0 3652.52
    -6 5 0 3736.87
    -1 6 0 3729.24
    -6 1 0 3704.18
    -6 5 -1 35519.1
    -1 6 1 38769.7
    -5 -1 1 37165.2
    -5 6 -1 36502.5
    -6 1 1 37149.2
    6 -1 -1 37158.6
    -5 -1 1 38630.8
    -1 -5 -1 36963.4
    -6 5 -1 37407.8
    -5 -1 1 36314.3
    5 1 -1 35930.6
    -6 1 1 35208.6
    -6 1 1 39453.0
    1 5 1 36728.8
    -1 6 2 41460.2
    -5 -1 2 39638.4
    -6 5 -2 42043.8
    -6 5 -2 39825.0
    -5 6 -2 40200.4
    -6 1 2 39911.3
    -6 1 2 43097.0
    -5 -1 2 40934.7
    5 1 -2 39509.2
    6 -1 -2 41181.4
    1 -6 -2 42214.2
    1 5 2 41845.6
    -1 -5 -2 42162.8
    -1 6 2 40246.3
    -6 5 -3 11495.2
    -6 5 -3 11087.5
    -6 1 3 10529.8
    -5 6 -3 11450.5
    -5 -1 3 11286.9
    6 -1 -3 11910.3
    5 1 -3 10455.6
    1 5 3 11312.3
    -1 6 3 10694.2
    1 -6 -3 12745.2
    -1 -5 -3 10749.3
    -5 -1 3 10153.0
    -6 1 3 10065.9
    -1 -5 -4 562.754
    1 -6 -4 449.236
    -6 1 4 637.200
    -5 6 -4 617.068
    -1 6 4 501.920
    -6 5 -4 325.469
    -5 -1 4 397.741
    -6 1 4 438.220
    5 1 -4 725.402
    6 -1 -4 570.380
    1 5 4 753.107
    -1 6 4 574.797
    -6 5 -4 672.548
    1 5 4 195.247
    -6 1 5 7480.80
    -6 5 -5 8117.92
    -5 6 -5 7782.80
    -1 6 5 8411.12
    1 5 5 7244.23
    -6 5 -5 6901.34
    5 1 -5 7571.44
    6 -1 -5 8452.14
    -1 6 5 7485.18
    -1 -5 -5 8389.10
    -6 5 -6 7431.10
    -5 6 -6 8788.08
    5 1 -6 7925.16
    -6 5 -6 7524.37
    6 -1 -6 8849.69
    -6 1 6 8042.41
    1 5 6 7795.19
    -1 -5 -6 8032.77
    -1 6 6 6981.79
    -6 5 -7 15208.6
    5 1 -7 14486.9
    6 -1 -7 15002.0
    -5 6 -7 14762.5
    -1 6 7 14096.4
    1 5 7 16391.4
    -6 5 -7 15202.4
    -1 -5 -7 16961.9
    -6 5 -8 13737.5
    -5 6 -8 12884.8
    1 -6 -8 13309.9
    5 1 -8 12237.1
    6 -1 -8 13420.1
    -6 5 -8 12629.2
    -1 6 8 12703.9
    1 5 8 11294.2
    -1 -5 -8 13508.9
    -6 5 -9 15179.9
    -5 6 -9 15078.4
    1 -6 -9 15840.8
    5 1 -9 15802.9
    6 -1 -9 13884.3
    -1 6 9 15531.1
    1 5 9 16908.7
    5 1 -9 15987.7
    -6 5 -10 8543.62
    -5 6 -10 8641.66
    1 -6 -10 7176.04
    5 1 -10 6761.08
    6 -1 -10 8050.32
    1 5 10 7818.80
    6 -6 -10 8757.26
    0 6 -9 518.131
    -6 0 -9 140.786
    6 -6 -9 -58.3767
    -6 0 -8 26915.0
    0 6 -8 26314.7
    6 -6 -8 26874.7
    -6 6 8 25227.8
    -6 6 7 -9.23009
    0 6 -7 374.471
    -6 0 -7 -18.7668
    -6 6 6 37088.4
    0 6 -6 35066.4
    -6 0 -6 32829.7
    0 6 -5 952.748
    -6 6 5 1315.47
    -6 0 -5 1408.36
    -6 6 4 16473.1
    -6 6 4 15673.3
    -6 0 -4 15875.0
    0 6 -4 16368.9
    -6 6 4 17355.1
    -6 6 3 70.9594
    0 6 -3 -91.3146
    -6 0 -3 -56.0248
    -6 6 3 132.521
    -6 0 -3 -26.9128
    0 -6 3 -210.711
    -6 6 3 -5.14139
    -6 6 2 236616.
    0 -6 2 233497.
    0 6 -2 235250.
    -6 6 2 236915.
    -6 0 -2 226903.
    -6 0 -2 241114.
    -6 6 2 237028.
    0 6 -1 222.432
    -6 6 1 499.478
    0 6 -1 237.893
    -6 6 1 254.902
    -6 0 -1 641.514
    -6 0 -1 386.161
    -6 6 1 685.867
    0 -6 1 311.521
    -6 6 0 176565.
    -6 6 0 180149.
    0 6 0 186199.
    0 -6 0 179498.
    0 6 0 182358.
    -6 0 0 182592.
    -6 0 0 174786.
    6 0 0 176643.
    -6 0 0 175301.
    -6 0 1 -68.9286
    -6 0 1 -68.0547
    -6 6 -1 270.006
    -6 0 1 -89.1558
    6 0 -1 67.1216
    0 -6 -1 238.432
    0 6 1 135.308
    0 -6 -2 1270.84
    -6 0 2 744.974
    -6 6 -2 1157.70
    -6 6 -2 1372.44
    -6 0 2 1037.81
    0 6 2 671.314
    6 0 -2 842.227
    0 -6 -3 -75.3091
    -6 0 3 -38.2197
    0 6 3 89.5459
    -6 0 3 171.708
    6 0 -3 74.9213
    -6 6 -3 -8.72852
    -6 0 4 25524.5
    -6 0 4 24094.0
    0 -6 -4 26220.6
    -6 6 -4 24100.6
    0 6 4 24911.4
    6 0 -4 24398.8
    0 -6 -5 -6.72389
    -6 6 -5 -25.9410
    6 0 -5 178.473
    0 6 5 -53.1210
    0 6 5 236.595
    -6 6 -6 27359.5
    6 0 -6 27395.7
    0 6 6 27727.6
    6 0 -7 52.1288
    0 6 7 -66.3472
    -6 6 -7 199.177
    -6 6 -8 27646.4
    6 0 -8 29934.1
    0 6 8 28921.6
    6 0 -9 347.150
    0 6 9 65.1694
    -6 6 -9 -257.632
    -6 6 -10 103492.
    -4 -3 -10 10285.6
    -4 -3 -9 2366.60
    -7 3 -9 1900.46
    3 4 -9 2701.14
    7 -4 -9 1333.31
    -3 7 -9 1965.36
    4 3 9 2037.41
    -3 7 -8 1171.46
    -7 4 8 898.272
    4 -7 -8 1261.59
    -4 -3 -8 1621.97
    -7 3 -8 1767.65
    3 4 -8 1358.78
    4 3 8 738.492
    7 -4 -8 1888.15
    -4 7 8 1254.37
    -7 3 -7 14198.2
    -3 7 -7 12615.1
    7 -4 -7 12504.0
    -4 7 7 12474.4
    4 3 7 12702.5
    -7 4 7 11746.0
    -4 -3 -7 13600.2
    3 4 -7 12835.8
    -7 3 -7 12729.1
    -3 7 -6 1820.31
    -7 4 6 2802.38
    -4 -3 -6 3091.69
    -7 3 -6 2772.00
    -7 3 -6 2645.66
    3 4 -6 2716.40
    7 -4 -6 2324.50
    -4 7 6 2656.33
    4 3 6 2439.98
    -7 3 -5 26426.6
    7 -4 -5 24748.1
    3 4 -5 27700.3
    -3 7 -5 27672.7
    -4 7 5 25029.1
    -4 7 5 27475.0
    -4 7 5 24548.6
    4 3 5 27953.7
    -7 4 5 24487.4
    -4 -3 -5 26332.0
    -7 3 -5 24404.2
    -7 3 -4 18404.0
    4 3 4 15891.6
    -4 -3 -4 16484.9
    -4 7 4 17423.6
    -3 -4 4 14345.5
    -3 7 -4 15394.6
    -7 4 4 16488.8
    -4 7 4 17206.5
    3 4 -4 17431.8
    -7 3 -4 17573.9
    -4 7 4 17925.9
    -4 -3 -3 2525.46
    -7 4 3 2494.78
    -7 3 -3 2191.69
    -7 3 -3 2447.14
    -4 7 3 2312.12
    3 4 -3 2131.55
    -3 -4 3 2875.00
    -4 7 3 2424.09
    -4 7 3 2126.70
    -3 7 -3 2808.97
    -4 -3 -2 226.015
    -7 3 -2 -10.0880
    -7 4 2 462.650
    -3 7 -2 566.972
    -7 3 -2 405.439
    -4 7 2 421.201
    3 4 -2 302.287
    -7 4 2 231.441
    -3 -4 2 232.619
    -4 7 2 398.459
    4 3 2 389.040
    -4 7 1 49974.8
    -7 4 1 48246.6
    -4 7 1 50007.7
    3 -7 1 49939.5
    -3 7 -1 48740.3
    -7 4 1 48424.0
    3 4 -1 50356.3
    -3 -4 1 49947.7
    -7 4 1 47496.0
    -3 7 -1 44747.1
    4 3 1 47821.1
    -7 4 1 51467.4
    -4 -3 -1 48774.2
    3 4 -1 50760.3
    -7 3 -1 48462.4
    -7 3 -1 50459.0
    -4 7 0 98586.3
    -7 4 0 99484.4
    -7 3 0 96194.1
    -3 7 0 95338.4
    3 -7 0 97432.8
    -3 7 0 97557.3
    -4 7 0 101324.
    -7 4 0 100138.
    -7 3 0 98951.1
    -3 -4 0 102889.
    -4 -3 0 101296.
    -3 -4 0 95098.2
    -4 -3 0 93970.8
    3 4 0 97829.5
    -7 3 0 94287.2
    -7 4 0 93823.6
    4 3 0 97750.6
    -7 4 0 96488.6
    3 4 0 95904.5
    -3 7 1 161412.
    -3 7 1 163502.
    4 3 -1 165636.
    -4 7 -1 161235.
    -7 3 1 163710.
    -4 -3 1 163265.
    3 -7 -1 167166.
    -7 3 1 152710.
    -4 7 -1 148346.
    -7 3 1 160189.
    -3 -4 -1 166877.
    3 4 1 157863.
    -7 4 -1 165077.
    -7 4 -1 161107.
    -3 7 2 33519.9
    -7 4 -2 32928.1
    -7 3 2 32312.2
    -4 7 -2 31129.8
    -4 -3 2 27431.8
    -3 -4 -2 32033.4
    4 3 -2 29133.5
    3 4 2 31916.3
    -3 7 2 32958.2
    -7 4 -2 30838.9
    -7 3 2 33314.9
    -3 -4 -3 711.883
    -7 3 3 854.185
    4 3 -3 461.342
    -3 7 3 734.634
    -7 4 -3 784.789
    -7 4 -3 426.669
    -7 3 3 582.141
    -3 7 3 645.651
    -4 -3 3 558.171
    3 4 3 600.913
    -4 7 -3 101.194
    -3 7 4 -37.0235
    -7 3 4 267.751
    -3 -4 -4 77.6400
    -4 7 -4 -28.9631
    7 -3 -4 -37.7273
    -7 4 -4 476.677
    -7 4 -4 391.901
    3 4 4 236.141
    -4 -3 4 432.350
    4 3 -4 211.179
    -3 7 4 42.3818
    -7 4 -5 28112.1
    -7 4 -5 28722.2
    -4 -3 5 27666.3
    3 4 5 28848.8
    -4 7 -5 27096.7
    -3 7 5 27507.3
    4 3 -5 27995.2
    7 -3 -5 27177.9
    -7 3 5 25827.8
    -3 7 5 26534.6
    -3 -4 -5 26950.6
    -7 4 -5 27200.4
    -7 3 6 553.137
    -3 -4 -6 755.656
    -7 4 -6 501.711
    -3 7 6 295.809
    4 3 -6 277.895
    -3 7 6 858.464
    3 -7 -6 652.706
    4 3 -6 1209.23
    3 4 6 300.221
    -7 4 -6 793.289
    7 -3 -6 707.635
    -4 7 -6 859.861
    -7 4 -7 31779.1
    -4 7 -7 31354.8
    -7 4 -7 31553.6
    4 3 -7 32633.5
    7 -3 -7 30032.9
    -3 7 7 30924.0
    -7 3 7 28964.1
    4 3 -7 33343.9
    3 4 7 32366.1
    -3 -4 -7 33885.0
    -7 4 -8 4782.01
    -3 -4 -8 3632.68
    4 3 -8 4522.15
    4 3 -8 3068.41
    -7 4 -8 3809.29
    7 -3 -8 4254.71
    3 4 8 4470.23
    -3 7 8 5014.28
    -4 7 -8 3384.59
    -3 -4 -9 326.437
    4 3 -9 458.411
    -7 4 -9 192.569
    7 -3 -9 186.086
    -3 7 9 1043.13
    3 4 9 100.752
    -4 7 -9 640.854
    -3 -4 -10 3622.47
    -7 4 -10 3109.07
    5 -7 -10 7667.20
    -2 7 -9 2212.25
    -5 -2 -9 2995.94
    2 5 -9 2375.70
    -7 2 -9 2860.13
    7 -5 -9 3081.98
    5 -7 -9 3155.27
    -7 5 9 3046.71
    -2 7 -8 12329.1
    7 -5 -8 13118.9
    5 -7 -8 13083.7
    2 5 -8 12743.6
    -7 5 8 12041.3
    -5 -2 -8 12770.5
    -7 2 -8 12525.8
    -7 2 -7 10854.5
    -2 7 -7 11815.7
    7 -5 -7 10051.5
    2 5 -7 10639.6
    -5 7 7 9728.62
    5 2 7 9926.44
    -7 5 7 9853.95
    -5 -2 -7 9822.66
    -7 5 6 5626.44
    2 5 -6 7929.39
    -2 7 -6 7198.57
    -5 7 6 7030.67
    -5 -2 -6 8062.98
    7 -5 -6 6545.00
    5 2 6 7081.32
    -5 7 6 6751.95
    -7 2 -6 6914.97
    -5 7 5 21442.6
    -2 7 -5 23616.1
    -5 7 5 21190.8
    5 2 5 22657.3
    2 5 -5 21375.8
    -5 -2 -5 21927.9
    -7 5 5 20460.8
    -5 7 5 22885.3
    -7 2 -5 23272.1
    -7 2 -4 7572.81
    -2 -5 4 7484.23
    -2 7 -4 7166.62
    -5 7 4 6305.54
    2 5 -4 6587.47
    -7 2 -4 7164.82
    -5 7 4 7077.20
    5 2 4 5729.25
    -5 -2 -4 7094.41
    -7 5 4 6266.26
    -5 7 4 7271.02
    -2 -5 3 43045.5
    -2 7 -3 43715.7
    -7 5 3 47651.3
    2 5 -3 44770.1
    -5 7 3 43676.3
    -5 -2 -3 46648.6
    -7 2 -3 45983.8
    -7 5 3 47178.6
    -5 7 3 46767.4
    -7 2 -3 46576.6
    -5 7 3 44605.3
    2 -7 2 18243.1
    -2 -5 2 18097.0
    -5 7 2 18391.6
    -2 7 -2 18696.2
    -7 5 2 17506.2
    -5 7 2 17551.5
    2 5 -2 17986.7
    -5 -2 -2 18145.2
    -7 2 -2 18221.2
    -7 5 2 18066.4
    -7 2 -2 19051.9
    -5 7 2 20248.3
    -5 7 1 4740.91
    -5 -2 -1 3620.83
    2 5 -1 4778.94
    -7 2 -1 3645.30
    -5 7 1 4247.27
    -7 5 1 4298.39
    2 5 -1 2854.84
    -7 5 1 4547.97
    2 -7 1 3629.93
    -2 7 -1 3605.65
    -2 -5 1 3511.93
    -2 7 -1 3672.65
    -7 2 -1 4051.96
    -5 -2 -1 3343.08
    -7 5 1 4049.57
    -5 7 0 72590.1
    2 5 0 70990.1
    -7 5 0 71723.4
    -2 7 0 72804.5
    -2 7 0 70256.7
    -5 7 0 70525.9
    2 -7 0 70838.4
    -7 2 0 72566.1
    -2 -5 0 69564.8
    -5 -2 0 80519.6
    -5 -2 0 69437.9
    -7 2 0 74232.0
    -7 5 0 69880.5
    -7 2 0 69643.3
    -7 5 0 71385.3
    -7 5 -1 65934.1
    -2 7 1 65938.0
    -5 7 -1 66010.1
    -2 7 1 63792.9
    -7 2 1 66691.0
    -5 -2 1 69194.8
    5 2 -1 68098.9
    -5 7 -1 62184.5
    -5 -2 1 63240.3
    -7 2 1 65254.3
    -2 -5 -1 64830.1
    -7 5 -1 66807.1
    2 5 1 64553.2
    -7 2 1 64731.3
    -2 7 2 103533.
    -7 5 -2 107848.
    -5 7 -2 99873.9
    -7 2 2 98674.3
    -5 -2 2 96545.9
    5 2 -2 103298.
    -7 2 2 100561.
    7 -2 -2 102607.
    -2 7 2 101021.
    2 5 2 100557.
    -2 -5 -2 104112.
    -7 5 -2 100856.
    -7 2 3 280.547
    -7 5 -3 138.392
    -7 5 -3 177.922
    -2 7 3 357.099
    -7 2 3 191.832
    -5 -2 3 -72.5194
    5 2 -3 274.648
    7 -2 -3 206.049
    -2 -5 -3 -119.404
    -5 7 -3 269.134
    2 5 3 443.731
    -2 7 4 1820.51
    -7 2 4 2468.66
    -2 -5 -4 2700.00
    -7 5 -4 2137.51
    -7 5 -4 2139.73
    -5 -2 4 3276.91
    5 2 -4 2122.98
    7 -2 -4 2290.28
    2 5 4 1970.60
    -2 7 4 2395.82
    -5 7 -4 1770.43
    2 5 5 15038.3
    -7 5 -5 15426.0
    -5 -2 5 15849.0
    -5 7 -5 15104.7
    -2 7 5 16962.7
    5 2 -5 14755.0
    7 -2 -5 15050.9
    -2 7 5 15372.6
    -7 2 5 15459.3
    -2 -5 -5 16205.5
    -7 5 -6 60470.9
    -5 7 -6 58852.0
    -2 7 6 57541.9
    5 2 -6 56980.2
    7 -2 -6 58568.0
    -2 7 6 62674.7
    2 5 6 56970.3
    -7 2 6 61954.6
    -2 -5 -6 60712.8
    7 -2 -7 36928.9
    -7 5 -7 38636.1
    -5 7 -7 40017.4
    5 2 -7 36220.9
    -2 7 7 37656.4
    2 5 7 38729.8
    -2 -5 -7 41743.6
    -7 2 7 36552.3
    -2 7 8 915.926
    -2 -5 -8 1042.92
    2 5 8 1009.13
    5 2 -8 986.944
    5 2 -8 938.853
    7 -2 -8 714.770
    -7 5 -8 1316.27
    -5 7 -8 858.874
    -2 -5 -9 -185.758
    7 -2 -9 31.8802
    5 2 -9 337.596
    2 -7 -9 23.7724
    5 2 -9 525.987
    -2 7 9 249.038
    2 5 9 67.6690
    -7 5 -9 -155.950
    -5 7 -9 -203.839
    -7 5 -10 5230.89
    -1 7 -9 15403.3
    7 -6 -9 13093.6
    6 -7 -9 15676.3
    1 6 -9 13913.7
    -7 6 9 15311.2
    -6 -1 -9 14931.4
    -7 1 -9 14676.8
    -1 7 -8 289.591
    -7 6 8 319.075
    1 6 -8 458.933
    -6 -1 -8 265.515
    -7 1 -8 151.515
    7 -6 -8 424.924
    6 -7 -8 139.431
    -7 1 -7 28831.2
    -1 7 -7 31406.3
    7 -6 -7 29106.1
    1 6 -7 29762.5
    -7 6 7 32487.1
    -6 7 7 32280.5
    -6 -1 -7 30751.4
    -1 7 -6 3077.06
    -7 6 6 2602.98
    -6 7 6 3447.50
    -6 -1 -6 2583.74
    1 6 -6 3332.63
    -7 1 -6 3051.47
    -6 7 6 2905.85
    -6 7 5 92125.5
    -1 7 -5 89558.1
    1 6 -5 87890.9
    -6 7 5 92356.2
    -7 6 5 92392.0
    -6 -1 -5 94681.9
    -7 1 -5 91281.6
    -6 7 5 90754.0
    -1 -6 4 10847.8
    -7 6 4 11586.0
    -1 7 -4 12163.0
    -6 7 4 10718.0
    1 6 -4 10708.4
    -6 7 4 11028.8
    -6 -1 -4 12085.1
    -7 1 -4 11093.8
    -7 6 4 11031.1
    -6 7 4 10980.3
    1 -7 3 47667.1
    -1 -6 3 43895.6
    -1 7 -3 46427.9
    -7 6 3 46872.0
    1 6 -3 44781.2
    -6 7 3 44776.3
    6 1 3 46357.4
    -6 7 3 45833.3
    -6 -1 -3 47035.5
    -7 1 -3 46310.9
    -7 6 3 45272.7
    -6 7 3 44336.8
    -7 1 -3 48281.2
    1 -7 2 227938.
    -1 -6 2 222712.
    -6 -1 -2 222022.
    -1 7 -2 221726.
    1 6 -2 221068.
    1 6 -2 200516.
    -6 7 2 235288.
    -7 6 2 228588.
    -7 1 -2 216438.
    -6 7 2 233623.
    -7 1 -2 226427.
    -7 6 2 222637.
    -6 7 2 221679.
    -6 -1 -1 37365.4
    -6 7 1 34101.6
    1 -7 1 33497.3
    -1 -6 1 33726.8
    -7 1 -1 33990.8
    1 6 -1 34105.5
    -1 7 -1 36301.3
    -1 7 -1 33185.4
    1 6 -1 35567.9
    -6 7 1 37378.4
    -6 -1 -1 34518.0
    -6 7 1 35299.2
    -7 1 -1 36267.2
    -7 6 1 37514.3
    -7 6 1 34434.2
    -6 7 0 70273.1
    1 6 0 70415.1
    -1 7 0 72317.8
    -7 6 0 72901.1
    -1 7 0 73860.2
    -6 7 0 73514.3
    1 -7 0 70558.8
    -1 -6 0 74967.5
    -7 1 0 71037.7
    -6 -1 0 73835.4
    7 -1 0 71570.0
    -6 -1 0 68508.5
    -7 1 0 68607.7
    -6 -1 0 71724.8
    -7 1 0 71982.0
    -7 6 0 71204.7
    -7 6 -1 64382.9
    -1 7 1 62143.3
    -6 7 -1 61493.9
    -6 -1 1 60124.8
    -7 1 1 62483.9
    -6 -1 1 60857.7
    6 1 -1 62993.8
    -6 7 -1 58756.3
    -7 6 -1 56745.0
    7 -1 -1 64346.9
    -1 -6 -1 63125.1
    -7 1 1 63716.9
    -6 -1 1 62155.6
    -7 1 1 57396.1
    1 6 1 62746.9
    -7 1 2 20844.7
    -7 6 -2 19696.7
    -6 7 -2 22072.4
    -7 1 2 21835.8
    -6 -1 2 20384.7
    6 1 -2 20701.3
    7 -1 -2 20932.2
    1 6 2 20802.1
    -6 -1 2 20529.6
    -1 7 2 22623.2
    -7 6 -2 19157.3
    -1 -6 -2 20972.1
    -7 6 -3 13664.8
    -6 7 -3 17231.8
    -7 1 3 13818.2
    -6 -1 3 15642.1
    6 1 -3 13308.9
    7 -1 -3 14576.8
    -1 7 3 14848.2
    1 6 3 12840.8
    -1 -6 -3 14424.2
    -6 -1 3 14889.7
    -7 1 3 14794.3
    -7 6 -3 14764.4
    -7 1 4 606.248
    -1 -6 -4 873.547
    -7 6 -4 1101.48
    6 1 -4 1166.69
    -7 6 -4 711.278
    -7 1 4 1219.44
    -6 -1 4 945.000
    7 -1 -4 760.348
    1 6 4 942.652
    -1 7 4 1285.37
    -6 7 -4 980.422
    -1 7 4 748.367
    -1 -6 -5 29187.6
    1 6 5 25760.5
    -6 -1 5 28573.1
    -7 6 -5 25808.9
    -6 7 -5 25850.4
    1 6 5 25671.5
    -1 7 5 28482.2
    6 1 -5 26063.2
    7 -1 -5 27664.7
    -1 7 5 27285.6
    -7 1 5 24193.6
    -1 -6 -6 1922.15
    -1 7 6 1441.46
    -7 1 6 2001.74
    6 1 -6 1216.96
    7 -1 -6 1560.84
    1 6 6 1198.29
    -7 6 -6 1798.62
    -6 7 -6 1756.77
    -7 6 -7 118374.
    -6 7 -7 121886.
    6 1 -7 119472.
    7 -1 -7 116811.
    -1 7 7 119324.
    1 6 7 125449.
    6 1 -8 920.492
    7 -1 -8 1013.62
    -1 7 8 948.400
    1 6 8 527.863
    -7 6 -8 417.637
    -6 7 -8 631.362
    -7 6 -9 31132.0
    -6 7 -9 31439.7
    6 1 -9 27455.0
    7 -1 -9 26071.9
    -1 7 9 27654.7
    1 6 9 33082.9
    0 7 -9 403.326
    7 -7 -9 255.894
    0 7 -8 23300.3
    7 -7 -8 28219.2
    -7 7 8 26600.3
    -7 0 -8 28149.6
    -7 7 7 444.297
    0 7 -7 316.915
    -7 0 -7 356.856
    0 7 -6 51424.5
    -7 7 6 49471.7
    -7 0 -6 51689.9
    0 7 -5 194.060
    -7 7 5 178.248
    -7 7 5 144.296
    -7 0 -5 -198.362
    0 7 -4 3906.12
    -7 0 -4 4930.52
    -7 7 4 5714.46
    -7 7 4 4654.02
    -7 7 4 3939.85
    0 7 -3 352.913
    -7 0 -3 49.7145
    -7 7 3 45.1720
    -7 7 3 161.935
    0 -7 3 69.0674
    0 7 -2 3116.67
    0 7 -2 2660.97
    -7 0 -2 3803.48
    -7 7 2 2548.12
    0 -7 2 2636.17
    -7 7 2 2423.09
    -7 0 -1 139.928
    -7 0 -1 156.827
    -7 7 1 10.0970
    0 7 -1 -64.2478
    0 -7 1 -190.076
    -7 7 1 255.214
    0 7 -1 124.144
    -7 7 0 78887.0
    0 7 0 74807.3
    -7 7 0 81021.5
    0 -7 0 79010.0
    -7 0 0 78549.4
    -7 0 0 75080.1
    -7 0 0 76378.7
    -7 0 1 210.788
    -7 0 1 34.1002
    -7 7 -1 168.255
    -7 7 -1 2.97525
    -7 0 1 530.575
    7 0 -1 431.296
    0 7 1 402.583
    -7 7 -2 52724.8
    -7 0 2 54179.7
    7 0 -2 53013.2
    0 -7 -2 55761.7
    0 7 2 54332.5
    -7 0 2 52585.1
    -7 0 3 320.662
    0 7 3 -253.460
    -7 7 -3 10.8609
    -7 0 3 -4.85170
    7 0 -3 -44.7404
    -7 7 -4 50715.1
    -7 0 4 51472.3
    7 0 -4 50239.3
    0 7 4 46401.6
    -7 0 4 50294.8
    7 0 -5 623.729
    0 7 5 99.9762
    0 7 5 149.400
    -7 7 -5 251.272
    -7 7 -6 43586.9
    7 0 -6 41268.4
    0 7 6 45627.2
    0 7 7 70.1791
    7 0 -7 1013.74
    -7 7 -7 535.402
    0 7 8 7739.71
    -7 7 -8 6206.95
    7 0 -8 6630.12
    7 0 -9 -95.6202
    0 7 9 106.835
    -7 7 -9 -179.300
    -4 8 0 135221.
    -4 8 0 140630.
    -4 -4 0 139440.
    -4 -4 0 131170.
    -8 4 0 133836.
    -8 4 0 133936.
    -4 8 1 5619.83
    -4 8 -1 7035.69
    -4 8 1 6098.35
    -4 8 -1 6665.66
    -4 -4 1 6035.44
    4 4 1 6482.62
    -8 4 1 6909.42
    -4 -4 -1 5996.41
    -8 4 -1 5863.24
    -8 4 1 5729.10
    -8 4 -1 5527.79
    -4 -4 -2 2457.93
    -8 4 -2 2254.79
    -8 4 2 2161.82
    -8 4 -2 2481.26
    -4 8 2 1805.96
    4 4 -2 1998.19
    -4 -4 2 2002.51
    -4 8 2 2804.90
    4 4 2 1898.15
    -4 8 -2 2407.31
    -4 -4 -3 2672.31
    -8 4 3 2260.01
    -8 4 -3 2157.95
    -4 8 3 2055.69
    -8 4 -3 2259.51
    4 4 -3 2204.60
    -4 8 3 1707.70
    -4 -4 3 1910.77
    -4 8 3 2478.88
    -4 8 -3 2546.39
    -8 4 -4 67560.8
    -4 -4 4 59890.3
    -4 8 -4 62778.1
    8 -4 -4 61263.7
    4 4 -4 61370.5
    -4 8 4 62881.1
    -4 -4 -4 63819.3
    -4 8 4 61833.1
    -8 4 4 60512.5
    -8 4 -4 60691.9
    -8 4 -5 7031.84
    -8 4 5 5590.90
    -4 8 -5 5740.88
    -4 -4 5 5426.96
    8 -4 -5 5900.42
    4 4 -5 6812.05
    -4 8 5 7175.90
    4 4 5 6273.54
    -4 8 5 6358.02
    -4 -4 -5 6259.19
    -8 4 -5 5632.48
    -8 4 -6 28283.7
    -4 8 -6 28553.5
    -4 8 6 26525.7
    8 -4 -6 23454.9
    -4 8 6 24956.2
    4 4 -6 25507.2
    -8 4 6 24145.5
    -4 -4 -6 25899.3
    -8 4 -6 26601.7
    4 4 6 27463.4
    -8 4 7 1670.81
    -4 -4 -7 2633.25
    -8 4 -7 2955.19
    4 4 -7 2069.65
    8 -4 -7 2289.18
    -4 8 7 1912.95
    4 4 7 2303.05
    -4 8 -7 2511.57
    -4 8 -8 18338.2
    8 -4 -8 19365.0
    -4 8 8 19670.2
    4 4 8 16693.4
    4 4 -8 18103.5
    -8 4 8 19492.2
    -4 -4 -8 19516.3
    -8 4 -8 18318.4
    -4 -4 -9 1053.59
    -8 4 -9 675.927
    4 4 -9 452.493
    8 -4 -9 1149.54
    -4 8 9 288.933
    4 4 9 596.522
    -4 8 -9 560.869
    -5 -3 -9 7039.38
    -8 3 -9 6522.93
    3 5 -9 7190.56
    5 -8 -9 7697.23
    -8 5 9 7146.70
    -3 8 -8 132847.
    8 -5 -8 132165.
    5 -8 -8 139269.
    3 5 -8 131065.
    -5 8 8 136770.
    -8 5 8 133921.
    -5 -3 -8 141280.
    -8 3 -8 135456.
    -3 8 -7 11009.2
    8 -5 -7 9804.19
    3 5 -7 10060.0
    -5 8 7 12271.2
    5 3 7 9246.34
    -8 5 7 9125.83
    -5 -3 -7 9649.93
    -8 3 -7 9779.47
    -5 -3 -6 104070.
    -5 8 6 103737.
    -3 8 -6 100592.
    8 -5 -6 94874.4
    3 5 -6 103901.
    -5 8 6 103542.
    5 3 6 105805.
    -8 5 6 100800.
    -8 3 -6 103129.
    -3 -5 5 16565.4
    -3 8 -5 16526.5
    -5 8 5 13891.0
    3 5 -5 17346.0
    -5 8 5 14764.3
    5 3 5 13901.9
    -5 -3 -5 15274.4
    -8 5 5 13142.3
    -8 3 -5 15083.3
    -5 8 4 3424.10
    -5 -3 -4 2683.10
    -8 5 4 3009.59
    -8 3 -4 2452.90
    -5 8 4 1754.71
    -8 3 -4 2811.10
    3 5 -4 2563.63
    -3 -5 4 3068.41
    -5 8 4 2679.78
    5 3 4 2318.45
    -3 8 -4 3820.95
    -5 -3 -3 1874.58
    -8 3 -3 1794.03
    -8 5 3 2325.08
    -5 8 3 1829.11
    -8 3 -3 2222.15
    3 5 -3 1821.58
    -5 8 3 1369.28
    -3 -5 3 1691.29
    -5 8 3 1929.38
    -3 8 -3 1764.81
    -3 -5 2 20310.4
    -3 8 -2 21482.7
    3 5 -2 20199.1
    3 5 -2 21118.1
    -5 -3 -2 18391.1
    -8 3 -2 20306.8
    -5 8 2 20229.3
    -8 5 2 22829.7
    -8 3 -2 22068.8
    -5 8 2 21064.3
    -5 8 1 108528.
    -5 8 1 107799.
    3 5 -1 109353.
    -3 8 -1 107609.
    -3 -5 1 113513.
    -5 -3 -1 104576.
    -3 8 -1 97764.8
    -8 3 -1 104143.
    -8 5 1 101175.
    -8 3 -1 105336.
    -5 8 0 65726.4
    -3 8 0 62041.8
    -5 8 0 64226.2
    -8 3 0 64954.5
    -3 -5 0 65712.2
    -5 -3 0 67741.7
    -3 -5 0 62877.4
    -5 -3 0 62466.0
    -8 3 0 62673.7
    -8 5 0 60554.2
    -8 3 0 63703.4
    -8 5 0 61518.0
    3 5 0 61794.0
    -8 3 1 477.271
    -3 -5 -1 1345.68
    -8 5 -1 760.313
    -3 8 1 297.222
    -8 3 1 451.765
    -8 5 -1 930.603
    -3 8 1 834.798
    -5 8 -1 1042.06
    -5 8 -1 381.172
    3 5 1 534.978
    -8 3 1 686.182
    -5 -3 1 944.006
    -8 5 -2 23004.5
    -3 8 2 21182.6
    -5 8 -2 22977.7
    -8 3 2 21530.8
    -5 -3 2 20880.9
    3 5 2 23404.2
    -3 -5 -2 24482.0
    -8 5 -2 23283.3
    -8 3 2 24695.0
    -3 8 2 24364.3
    -8 5 -3 34126.6
    -8 3 3 35497.7
    -5 8 -3 33725.7
    -5 -3 3 31149.2
    5 3 -3 34735.0
    3 5 3 34120.5
    8 -3 -3 36110.4
    -3 8 3 32547.6
    -3 -5 -3 34793.6
    -8 3 3 33272.6
    -8 5 -3 33570.9
    -8 5 -4 210897.
    -5 -3 4 197750.
    -5 8 -4 198382.
    3 5 4 207602.
    5 3 -4 200857.
    8 -3 -4 206522.
    -3 8 4 206992.
    -3 8 4 212028.
    -3 -5 -4 212008.
    -8 3 4 201961.
    -8 5 -4 201461.
    -8 5 -5 20995.6
    -5 -3 5 21614.8
    -5 8 -5 22051.4
    5 3 -5 20814.6
    -3 8 5 23173.1
    8 -3 -5 21023.7
    -3 8 5 23552.5
    3 5 5 22900.7
    -3 -5 -5 20612.0
    -8 3 5 21655.8
    -8 5 -5 21849.8
    -8 5 -6 145337.
    -5 8 -6 138852.
    -3 8 6 144218.
    5 3 -6 137380.
    8 -3 -6 136351.
    -3 8 6 138943.
    3 5 6 134795.
    -8 3 6 131303.
    -3 -5 -6 140013.
    -8 5 -6 134972.
    -8 3 7 438.072
    -3 -5 -7 57.6973
    -8 5 -7 193.896
    -8 5 -7 743.762
    5 3 -7 246.522
    5 3 -7 74.7744
    8 -3 -7 230.129
    -3 8 7 0.96008
    3 5 7 86.4891
    -8 5 -7 174.943
    -5 8 -7 301.614
    -3 -5 -8 2212.95
    -8 5 -8 1471.84
    5 3 -8 2147.45
    5 3 -8 1761.25
    8 -3 -8 2411.78
    -3 8 8 2711.81
    3 5 8 2468.17
    -8 5 -8 2158.73
    -5 8 -8 2003.17
    5 3 -9 18292.3
    -3 8 9 16258.4
    3 5 9 17428.5
    -3 -5 -9 16671.2
    -8 5 -9 15551.6
    -8 6 9 2597.93
    6 -8 -9 2108.99
    -2 8 -8 1172.03
    -8 6 8 924.898
    -6 -2 -8 911.513
    2 6 -8 1122.20
    -8 2 -8 1276.43
    8 -6 -8 1252.87
    6 -8 -8 1263.75
    -2 8 -7 363.129
    -8 6 7 287.574
    -6 -2 -7 792.182
    -8 2 -7 673.373
    2 6 -7 921.429
    8 -6 -7 471.259
    -6 8 7 608.767
    -2 8 -6 3040.59
    -8 6 6 2936.34
    -6 -2 -6 3472.66
    -8 2 -6 3778.28
    2 6 -6 3277.26
    -6 8 6 3947.82
    -6 8 6 4099.88
    -2 8 -5 9700.89
    -6 8 5 10898.2
    2 6 -5 10113.8
    -6 8 5 10429.8
    -6 -2 -5 9568.04
    -8 2 -5 9509.32
    -8 6 5 10910.5
    -6 8 5 11356.6
    -6 8 4 140171.
    -2 -6 4 135214.
    -2 8 -4 136729.
    -6 8 4 143036.
    2 6 -4 142940.
    -6 -2 -4 140585.
    -8 2 -4 142284.
    -8 6 4 134961.
    -6 8 4 145806.
    -2 -6 3 16712.2
    -2 8 -3 16934.3
    2 6 -3 16763.4
    -6 8 3 16501.5
    -6 8 3 16749.4
    -6 -2 -3 18230.6
    -8 2 -3 17078.9
    -8 6 3 17598.7
    -6 8 3 18093.3
    -8 2 -3 18349.2
    -2 -6 2 64009.3
    -2 8 -2 63456.1
    2 6 -2 65104.5
    2 6 -2 67805.0
    -2 8 -2 58302.7
    -6 8 2 65445.2
    -6 -2 -2 62023.2
    -8 2 -2 67480.0
    -6 8 2 64670.0
    -8 6 2 63557.5
    -8 2 -2 66112.9
    -6 8 2 64406.8
    -6 -2 -1 2691.70
    -8 2 -1 3621.84
    -6 8 1 3296.58
    -8 2 -1 3105.71
    -8 6 1 3118.74
    -6 8 1 3085.04
    -2 -6 1 3213.74
    2 6 -1 2434.51
    -2 8 -1 2470.85
    -2 8 -1 3599.38
    -6 -2 0 1060.05
    -8 2 0 806.017
    2 6 0 689.244
    -8 2 0 1067.04
    -8 6 0 917.220
    -6 8 0 1478.08
    -8 2 0 1489.94
    -2 -6 0 661.019
    -6 -2 0 1431.36
    -2 8 0 1202.39
    -6 8 0 1284.62
    -2 8 0 836.647
    -2 -6 -1 40.5248
    -8 2 1 275.488
    -2 8 1 489.252
    -8 2 1 -97.7000
    -8 6 -1 212.137
    -6 8 -1 147.857
    -2 8 1 -45.4818
    -8 2 1 -24.1723
    -6 -2 1 378.486
    2 6 1 435.037
    8 -2 -1 -46.7438
    -6 -2 1 37.2692
    -8 6 -1 -138.991
    -6 8 -1 -74.1145
    -2 -6 -2 531.326
    -8 2 2 759.038
    -8 6 -2 199.921
    2 6 2 235.424
    -6 8 -2 286.684
    -8 2 2 610.827
    -6 -2 2 186.004
    -2 8 2 727.743
    6 2 -2 382.595
    8 -2 -2 676.795
    -2 -6 -3 -82.1248
    -8 2 3 43.1053
    -8 6 -3 435.614
    -8 6 -3 264.516
    -6 8 -3 86.5650
    -2 8 3 255.245
    -8 2 3 133.652
    -6 -2 3 268.433
    6 2 -3 -79.3354
    8 -2 -3 202.461
    2 6 3 3.14333
    -2 8 4 302.525
    -2 -6 -4 1292.22
    -8 2 4 1197.77
    -8 6 -4 874.770
    -8 6 -4 1212.26
    -8 2 4 672.651
    -6 -2 4 1246.37
    6 2 -4 481.269
    8 -2 -4 316.619
    2 6 4 848.152
    -2 8 4 845.207
    -6 8 -4 568.831
    -8 6 -5 8218.41
    -6 -2 5 8494.73
    -6 8 -5 7593.79
    6 2 -5 8952.58
    8 -2 -5 8032.49
    -2 8 5 9156.93
    2 6 5 8762.87
    -2 8 5 8049.01
    -2 -6 -5 8455.29
    -8 2 5 8327.86
    -8 6 -5 8081.40
    -8 6 -6 21279.7
    -8 6 -6 18067.0
    -6 8 -6 21343.1
    -2 8 6 21748.3
    6 2 -6 20405.7
    8 -2 -6 18606.6
    -2 8 6 20176.8
    2 6 6 19725.2
    -8 2 6 20271.1
    -2 -6 -6 18984.9
    -8 6 -6 18718.5
    6 2 -7 307.142
    8 -2 -7 315.050
    -2 8 7 227.779
    2 6 7 659.521
    -8 2 7 556.825
    -8 6 -7 242.210
    -6 8 -7 788.801
    -8 6 -8 54424.3
    -6 8 -8 55219.2
    6 2 -8 52175.7
    8 -2 -8 54089.9
    -2 8 8 56691.1
    2 6 8 54758.5
    2 6 9 3857.45
    -8 6 -9 4988.42
    -8 7 9 4794.34
    -1 8 -8 6572.00
    -8 7 8 6104.76
    -7 -1 -8 7287.11
    -8 1 -8 5636.66
    8 -7 -8 6967.87
    1 7 -8 10830.5
    7 -8 -8 6221.86
    -1 8 -7 22846.2
    1 7 -7 19286.7
    8 -7 -7 20828.7
    -7 -1 -7 19145.6
    -8 1 -7 17976.6
    -8 7 7 18077.9
    -1 8 -6 14184.2
    1 7 -6 12997.7
    -7 8 6 12978.7
    -7 -1 -6 13183.0
    -8 7 6 12937.8
    -8 1 -6 12203.7
    -7 8 6 13133.6
    -7 8 5 7595.01
    -1 8 -5 6873.11
    1 7 -5 7258.28
    -7 8 5 6263.26
    -7 8 5 6839.80
    -7 -1 -5 7656.22
    -8 1 -5 7741.67
    -8 7 5 7797.91
    -1 8 -4 166.378
    -7 -1 -4 9.48388
    1 7 -4 447.457
    -8 1 -4 328.794
    -8 7 4 49.9200
    -7 8 4 36.0433
    -1 -7 4 217.513
    -7 8 4 -20.8525
    -7 8 4 436.506
    1 7 -3 2788.47
    -7 -1 -3 4256.01
    -8 1 -3 3012.52
    -8 7 3 3427.83
    -7 8 3 2999.05
    -7 8 3 4073.10
    1 -8 3 3033.04
    -1 -7 3 3008.12
    -8 7 3 3225.66
    -1 8 -3 3380.78
    -1 8 -2 7125.54
    1 -8 2 7306.00
    -1 -7 2 7871.09
    -1 8 -2 7889.26
    -8 7 2 7275.71
    -7 -1 -2 7796.79
    -8 1 -2 7636.32
    -7 8 2 7477.73
    -8 1 -2 7578.95
    1 7 -2 5577.77
    -8 7 2 7173.41
    -7 8 2 6549.16
    -7 -1 -1 621.421
    -8 1 -1 953.601
    -1 8 -1 740.425
    -8 1 -1 773.650
    -8 7 1 899.274
    -7 8 1 1143.93
    1 -8 1 761.689
    -1 -7 1 486.372
    -8 7 1 1215.51
    1 7 -1 820.375
    -7 8 1 1364.71
    -7 8 0 25298.7
    1 7 0 27475.3
    -8 7 0 25596.6
    -1 8 0 26211.8
    -7 8 0 25331.5
    1 -8 0 25717.8
    -1 -7 0 25260.1
    -8 1 0 24406.8
    -7 -1 0 24744.0
    -7 -1 0 24812.8
    -8 1 0 25052.4
    -7 -1 0 25262.8
    -8 1 0 22951.9
    -8 7 0 25513.2
    -8 7 -1 36596.3
    -7 8 -1 35342.6
    -8 1 1 36780.4
    -7 -1 1 35378.3
    1 -8 -1 36266.4
    -1 -7 -1 39254.1
    -8 7 -1 38164.3
    -7 8 -1 34486.9
    -7 -1 1 33642.3
    -8 1 1 36388.5
    -7 -1 1 36516.9
    -8 1 1 35786.0
    1 7 1 35467.5
    -1 8 1 36460.0
    -8 7 -2 5389.07
    -7 8 -2 5966.12
    -7 -1 2 5376.98
    -8 1 2 5249.18
    -8 1 2 6165.17
    1 7 2 5909.32
    -7 -1 2 4942.85
    -1 8 2 5917.22
    8 -1 -2 5865.38
    -1 -7 -2 5944.31
    -8 7 -3 13176.6
    -7 8 -3 12759.1
    -8 1 3 12761.6
    -7 -1 3 12866.4
    7 1 -3 12417.2
    8 -1 -3 13506.3
    1 7 3 13106.0
    -1 8 3 12504.0
    -1 -7 -3 12297.8
    -8 1 3 11054.4
    -8 7 -4 21318.8
    -7 8 -4 19490.0
    -8 1 4 19155.9
    -7 -1 4 22062.0
    7 1 -4 20040.7
    1 7 4 20102.7
    8 -1 -4 19914.8
    -1 8 4 22590.2
    -8 1 4 20149.4
    -8 7 -5 31951.1
    -8 7 -5 31334.1
    -7 -1 5 32212.5
    -7 8 -5 30420.3
    1 7 5 30908.4
    -1 8 5 29867.5
    7 1 -5 31959.4
    8 -1 -5 30075.2
    -1 8 5 34014.6
    1 7 5 29510.6
    -8 1 5 32198.5
    -1 8 6 8549.53
    -8 7 -6 9319.60
    -7 8 -6 7895.39
    7 1 -6 6872.67
    8 -1 -6 9162.04
    -1 8 6 7971.91
    1 7 6 8752.32
    -8 1 6 8300.90
    7 1 -7 3103.19
    8 -1 -7 2197.81
    -1 8 7 3728.95
    1 7 7 3015.06
    -8 7 -7 3552.09
    -7 8 -7 3795.17
    7 1 -8 1239.40
    8 -1 -8 547.990
    -1 8 8 1473.71
    1 7 8 1387.10
    -8 7 -8 1608.84
    -7 8 -8 1607.07
    0 8 -8 163395.
    8 -8 -8 170982.
    0 8 -7 332.662
    -8 8 7 93.4140
    -8 0 -7 134.817
    0 8 -6 82714.8
    -8 0 -6 88297.0
    -8 8 6 83846.3
    0 8 -5 67.3383
    -8 0 -5 598.404
    -8 8 5 110.766
    -8 8 5 16.8915
    0 8 -4 3665.55
    -8 0 -4 3154.46
    -8 8 4 3322.23
    -8 8 4 3439.24
    0 8 -3 8.41617
    0 8 -3 -431.585
    -8 0 -3 252.234
    -8 8 3 175.064
    -8 8 3 -128.952
    0 -8 3 27.4735
    0 -8 2 50310.0
    0 8 -2 52705.8
    -8 0 -2 49095.9
    -8 8 2 55315.3
    -8 8 2 50509.8
    -8 0 -1 313.505
    -8 8 1 99.3863
    0 -8 1 2.94334
    -8 8 1 -22.4223
    0 8 -1 385.524
    0 8 0 23971.8
    -8 8 0 23521.5
    0 -8 0 24674.1
    -8 0 0 24318.0
    -8 0 0 21567.1
    -8 0 0 24296.0
    -8 8 0 23038.9
    -8 0 1 232.376
    -8 8 -1 -78.9689
    -8 8 -1 -46.4115
    -8 0 1 118.901
    0 -8 -1 93.3394
    0 8 1 -166.922
    -8 0 1 274.166
    -8 8 -2 102163.
    -8 0 2 101788.
    -8 8 -2 91986.3
    0 8 2 107004.
    -8 0 2 100477.
    -8 0 3 276.525
    0 8 3 189.153
    -8 8 -3 207.487
    -8 0 3 188.374
    8 0 -3 370.866
    -8 8 -4 362345.
    -8 0 4 364672.
    8 0 -4 346838.
    0 8 4 356700.
    -8 0 4 343645.
    -8 8 -5 496.444
    -8 8 -5 -31.0448
    -8 0 5 -116.166
    8 0 -5 -160.657
    0 8 5 -191.514
    0 8 5 136.151
    -8 8 -6 67408.2
    0 8 6 66946.5
    8 0 -6 64278.6
    0 8 6 66318.2
    8 0 -7 5.01287
    0 8 7 236.006
    -8 8 -7 91.9863
    8 0 -8 5577.90
    0 8 8 3410.57
    -8 8 -8 4639.76
    -4 9 -8 18470.8
    9 -5 -8 19023.3
    4 5 -8 16618.8
    -5 9 8 18562.2
    -9 5 8 20974.0
    -5 -4 -8 19548.8
    -9 4 -8 17686.7
    -9 5 7 9531.70
    -4 9 -7 10445.9
    9 -5 -7 9734.92
    4 5 -7 10892.1
    -5 9 7 10705.5
    5 4 7 12535.1
    -5 -4 -7 11022.5
    -9 4 -7 8775.15
    -9 5 6 806.576
    -5 -4 -6 534.521
    -9 4 -6 582.639
    4 5 -6 1030.39
    9 -5 -6 700.609
    -5 9 6 893.125
    -5 9 6 1206.51
    5 4 6 399.203
    -4 9 -6 852.702
    -5 -4 -5 887.503
    -9 5 5 800.959
    -9 4 -5 1034.45
    -9 4 -5 1169.44
    4 5 -5 500.633
    -4 -5 5 993.036
    9 -5 -5 1190.45
    -5 9 5 486.998
    5 4 5 808.908
    -5 9 5 732.277
    -4 9 -5 1065.55
    -4 -5 4 18152.5
    -4 9 -4 19403.9
    -5 9 4 16702.4
    4 5 -4 18530.7
    -5 9 4 18797.2
    -5 -4 -4 16810.1
    -9 4 -4 18817.3
    -9 5 4 19212.9
    -9 4 -4 20027.6
    -4 -5 3 20485.8
    -4 9 -3 23893.6
    4 5 -3 22983.0
    -5 9 3 23201.8
    -5 -4 -3 24721.1
    -5 9 3 25709.7
    -9 4 -3 22476.9
    -9 5 3 23760.2
    -5 9 3 25309.6
    -9 4 -3 23150.1
    -5 -4 -2 468.317
    -9 4 -2 177.101
    -9 5 2 324.694
    -9 4 -2 80.9929
    -5 9 2 78.8396
    -4 -5 2 246.120
    -4 9 -2 87.1120
    -5 9 2 -12.7322
    -4 9 -2 327.909
    -5 9 1 34715.4
    -5 9 1 35255.2
    -4 9 -1 33467.9
    -4 -5 1 33778.7
    -4 9 -1 34294.6
    -5 -4 -1 32864.2
    -9 4 -1 35465.5
    -9 5 1 32519.8
    -9 4 -1 33881.4
    -5 9 0 7910.35
    -4 9 0 8201.56
    -4 -5 0 6253.42
    -5 -4 0 6313.35
    -4 9 0 7017.42
    -5 9 0 7261.37
    -4 -5 0 7221.26
    -5 -4 0 6646.93
    -9 4 0 7186.72
    -9 4 0 7007.54
    -9 5 0 6661.14
    -4 -5 -1 2684.14
    -9 5 -1 1755.05
    -4 9 1 1641.53
    -9 4 1 1388.60
    -9 5 -1 2651.22
    -4 9 1 1966.05
    -5 9 -1 2461.06
    -5 -4 1 1659.32
    -5 9 -1 2247.44
    -9 4 1 2036.91
    -4 9 2 22736.4
    -5 9 -2 24302.9
    -9 5 -2 24620.6
    -5 -4 2 25122.2
    -5 9 -2 21362.0
    -4 -5 -2 26201.7
    -9 4 2 24533.5
    -4 9 2 26017.3
    -9 5 -2 23044.3
    -5 9 -3 9477.48
    -4 9 3 10004.5
    -5 -4 3 7408.48
    -4 -5 -3 9983.77
    -9 5 -3 11134.2
    -9 4 3 8730.47
    -9 5 -3 9490.86
    -9 5 -4 61622.2
    -5 -4 4 56642.4
    -5 9 -4 56585.2
    9 -4 -4 57679.8
    -4 9 4 61537.6
    -4 9 4 58843.2
    -4 -5 -4 59554.6
    5 4 -4 57610.2
    -9 4 4 58016.1
    -9 5 -4 55983.4
    -9 5 -5 44877.5
    -5 -4 5 42424.4
    -5 9 -5 41179.5
    -4 9 5 43374.7
    9 -4 -5 41071.6
    -4 9 5 42445.8
    4 5 5 45985.1
    5 4 -5 42636.9
    -4 -5 -5 40559.5
    -9 4 5 41394.6
    -9 5 -5 42617.9
    -9 4 6 1135.64
    -4 -5 -6 981.772
    -9 5 -6 484.047
    -9 5 -6 428.819
    5 4 -6 923.457
    9 -4 -6 647.079
    -4 9 6 11.7155
    -4 9 6 682.719
    4 5 6 -118.686
    -5 9 -6 620.663
    -9 4 7 852.949
    -4 -5 -7 965.962
    -9 5 -7 475.800
    5 4 -7 629.847
    9 -4 -7 1093.45
    -4 9 7 884.964
    4 5 7 1028.52
    -5 9 -7 498.692
    -5 9 -8 21108.8
    9 -4 -8 22629.4
    -4 9 8 23225.4
    4 5 8 22529.7
    5 4 -8 20853.4
    -9 4 8 20448.6
    -4 -5 -8 20919.2
    -9 5 -8 19698.3
    4 5 9 8908.54
    -4 -5 -9 10585.0
    6 -9 -9 590.524
    -9 6 8 1343.29
    -6 -3 -8 2425.90
    -9 3 -8 1775.68
    3 6 -8 1647.62
    9 -6 -8 2027.22
    -6 9 8 1881.85
    -3 9 -8 2572.55
    -3 9 -7 44292.8
    9 -6 -7 39408.6
    3 6 -7 44123.1
    -6 9 7 45693.4
    -6 -3 -7 42782.1
    -9 6 7 46596.9
    -9 3 -7 42945.0
    -3 9 -6 10093.6
    -6 9 6 11958.5
    9 -6 -6 10287.1
    3 6 -6 10093.2
    -6 9 6 8827.83
    -6 -3 -6 10801.8
    -9 6 6 11854.0
    -9 3 -6 9660.60
    -9 6 5 8027.94
    -3 -6 5 6598.82
    -3 9 -5 6939.12
    -6 9 5 8584.76
    3 6 -5 7421.63
    -6 9 5 7805.12
    -6 -3 -5 7073.74
    -9 3 -5 6354.71
    -3 -6 4 18317.4
    -3 9 -4 16157.2
    -6 9 4 17286.3
    3 6 -4 16206.8
    -6 9 4 17223.8
    -6 -3 -4 19364.2
    -9 3 -4 16155.7
    -9 6 4 16534.0
    -6 9 4 17226.9
    -6 -3 -3 434.976
    -9 3 -3 869.087
    -9 6 3 746.410
    -6 9 3 569.080
    -9 3 -3 1045.95
    -6 9 3 350.978
    -3 -6 3 866.337
    -6 9 3 569.063
    -3 9 -3 810.705
    -3 9 -2 34713.6
    -3 -6 2 34177.8
    -3 9 -2 31084.9
    -6 -3 -2 33800.2
    -6 9 2 36460.0
    -9 3 -2 32828.7
    -6 9 2 35020.2
    -9 6 2 33191.0
    -9 3 -2 36246.4
    -6 9 2 33765.7
    -6 9 1 64334.0
    -6 9 1 62091.5
    3 6 -1 61288.3
    -3 9 -1 62550.7
    -3 -6 1 61923.6
    -3 9 -1 63060.1
    -9 3 -1 65976.5
    -6 -3 -1 60360.5
    -9 3 -1 60172.4
    -9 3 -1 62173.9
    -9 6 1 60042.7
    -6 9 0 39970.3
    -3 9 0 40204.4
    -6 9 0 39908.9
    -9 3 0 41263.8
    -3 -6 0 39940.2
    -6 -3 0 41734.4
    -6 -3 0 39172.0
    -9 3 0 39873.8
    -9 3 0 40009.2
    3 6 0 38131.9
    -9 6 0 42421.6
    -9 3 1 692.217
    -3 -6 -1 887.769
    -9 3 1 362.278
    -9 6 -1 1077.86
    -6 9 -1 1103.32
    3 6 1 908.079
    -9 3 1 931.783
    -6 -3 1 930.797
    -3 -6 -1 878.136
    -6 9 -1 625.051
    -3 9 1 383.780
    -3 -6 -2 2952.05
    3 6 2 2947.73
    -9 3 2 3595.84
    -9 6 -2 3000.43
    -6 9 -2 2540.93
    -9 3 2 2764.17
    -6 -3 2 2722.88
    -3 9 2 3757.64
    9 -3 -2 3167.28
    -6 9 -2 1629.93
    -3 -6 -3 2502.35
    -9 3 3 2479.11
    -9 6 -3 2575.85
    -3 9 3 1879.32
    -9 3 3 2459.54
    -6 -3 3 2401.84
    9 -3 -3 2796.12
    3 6 3 1836.28
    -6 9 -3 2253.74
    -3 -6 -4 1353.58
    -9 3 4 652.539
    -3 9 4 923.950
    -9 6 -4 1656.84
    -9 6 -4 1699.18
    -6 -3 4 1661.22
    6 3 -4 917.715
    3 6 4 1591.95
    9 -3 -4 1310.09
    -3 9 4 1200.81
    -6 9 -4 913.479
    -9 6 -5 58003.5
    -6 -3 5 53058.5
    -6 9 -5 53797.4
    6 3 -5 56761.1
    -3 9 5 50386.7
    9 -3 -5 54504.0
    -3 9 5 57597.7
    3 6 5 54784.6
    -3 -6 -5 60078.0
    -9 3 5 52012.0
    -9 6 -5 54110.0
    -9 6 -6 10224.2
    -6 9 -6 10011.4
    6 3 -6 9290.69
    9 -3 -6 9837.24
    -3 9 6 9128.60
    3 6 6 10349.4
    -3 9 6 9124.47
    -3 -6 -6 10594.4
    -9 3 6 9596.74
    -9 6 -6 8007.50
    -9 3 7 582.247
    -3 -6 -7 1111.75
    -9 6 -7 538.117
    -9 6 -7 441.708
    6 3 -7 631.457
    6 3 -7 463.167
    9 -3 -7 289.908
    -3 9 7 649.110
    3 6 7 758.487
    -6 9 -7 620.303
    -6 9 -8 8969.63
    6 3 -8 8589.82
    9 -3 -8 9133.32
    -3 9 8 9808.22
    3 6 8 10115.0
    -9 6 -8 8685.47
    -9 6 -9 271.923
    -2 9 -8 3648.28
    -9 7 8 4651.99
    2 7 -8 4970.13
    7 -9 -8 6771.94
    -9 7 7 1604.22
    -7 -2 -7 1884.09
    2 7 -7 2002.78
    -9 2 -7 1711.68
    9 -7 -7 1645.27
    -7 9 7 1277.49
    -2 9 -7 1114.07
    -9 7 6 418.328
    -7 -2 -6 585.110
    -9 2 -6 442.985
    2 7 -6 874.100
    -7 9 6 454.532
    -7 9 6 656.807
    -2 9 -6 336.048
    -2 9 -5 54586.7
    -7 9 5 53191.8
    2 7 -5 53607.3
    -7 9 5 52318.3
    -7 -2 -5 54642.3
    -9 2 -5 53306.7
    -9 7 5 54934.4
    -7 9 5 54330.9
    -2 -7 4 50522.2
    -2 9 -4 52606.4
    2 7 -4 53852.5
    -7 9 4 56546.2
    -7 -2 -4 54378.5
    -9 2 -4 56060.2
    -9 7 4 55447.4
    -7 9 4 61067.5
    -2 -7 3 34740.8
    -2 9 -3 36733.8
    2 7 -3 34349.4
    -7 9 3 39306.4
    -7 -2 -3 35702.0
    -9 2 -3 37176.5
    -9 7 3 37241.0
    -7 9 3 37286.9
    -2 -7 2 33511.1
    -2 9 -2 32609.8
    2 7 -2 34129.1
    -2 9 -2 31873.2
    -7 -2 -2 34555.9
    -9 2 -2 34612.3
    -7 9 2 33352.5
    -9 2 -2 38605.4
    -9 7 2 35709.0
    -7 9 2 34701.8
    -9 7 1 6001.61
    -7 9 1 5914.51
    2 7 -1 6191.06
    -9 2 -1 6835.40
    -2 -7 1 6192.44
    -7 -2 -1 6477.05
    -9 2 -1 6124.76
    -9 2 -1 7207.18
    -7 9 1 6485.13
    -2 9 -1 5045.30
    -7 9 0 16149.0
    -2 9 0 16296.8
    -7 9 0 16755.4
    -9 2 0 17201.5
    -2 -7 0 14797.5
    -7 -2 0 17041.8
    -7 -2 0 15454.4
    -9 2 0 16052.2
    -9 2 0 15686.3
    -9 7 0 16955.1
    2 7 0 16255.6
    -2 9 1 72374.5
    -7 9 -1 73446.0
    -9 2 1 76912.2
    -7 -2 1 77809.9
    -7 9 -1 73246.3
    -2 -7 -1 76103.2
    -9 2 1 73981.8
    2 7 1 78133.1
    -9 2 1 74638.2
    -9 7 -1 80489.3
    -9 7 -2 22885.5
    -7 9 -2 21698.6
    -9 2 2 23276.9
    -7 -2 2 21520.0
    -7 9 -2 19891.3
    9 -2 -2 20849.5
    -2 -7 -2 21628.3
    2 7 2 22114.9
    -2 9 2 21345.3
    -9 2 2 19935.6
    -9 7 -3 99020.8
    -7 9 -3 100331.
    -9 2 3 101853.
    -7 -2 3 92968.2
    9 -2 -3 102976.
    2 7 3 99414.8
    -2 -7 -3 107277.
    -2 9 3 99258.6
    -9 2 3 98825.1
    -9 7 -4 25350.3
    -7 9 -4 24305.2
    -9 2 4 26736.2
    -7 -2 4 24411.6
    2 7 4 23913.3
    7 2 -4 25596.5
    9 -2 -4 26690.7
    -2 9 4 25324.3
    -2 -7 -4 28867.4
    -2 9 4 25412.9
    -9 2 4 23265.5
    -9 7 -5 8919.08
    -9 2 5 7588.61
    -7 9 -5 9155.36
    -7 -2 5 9050.43
    2 7 5 9784.71
    7 2 -5 8370.50
    9 -2 -5 7777.86
    -2 9 5 9575.55
    2 7 5 8619.11
    -2 9 5 7235.54
    -9 7 -6 10230.3
    -9 2 6 8663.02
    -7 9 -6 8074.68
    -2 9 6 10794.4
    7 2 -6 9681.10
    9 -2 -6 10000.2
    -2 9 6 10048.5
    2 7 6 9147.13
    -9 7 -7 23861.8
    -7 9 -7 26491.8
    7 2 -7 24641.8
    9 -2 -7 24152.0
    -2 9 7 26208.3
    2 7 7 25101.1
    -9 7 -8 43157.0
    -9 7 -8 40202.0
    7 2 -8 37233.8
    9 -2 -8 40926.7
    2 7 8 45938.0
    -9 8 8 4739.17
    -1 9 -7 723.814
    1 8 -7 1522.57
    -9 8 7 995.981
    -8 -1 -7 928.389
    -9 1 -7 1034.79
    9 -8 -7 1080.72
    -1 9 -6 1203.08
    1 8 -6 1006.19
    -8 -1 -6 1027.74
    -9 8 6 523.498
    -8 9 6 1285.39
    -9 1 -6 937.342
    -1 9 -5 11201.1
    -8 9 5 10741.8
    1 8 -5 9627.69
    -8 -1 -5 11032.9
    -9 1 -5 9732.92
    -9 8 5 10084.1
    -8 9 5 11703.4
    -1 -8 4 52388.3
    -1 9 -4 53075.3
    -8 9 4 52183.2
    -8 -1 -4 48453.3
    -9 1 -4 51234.7
    -9 8 4 54996.6
    -8 9 4 53419.6
    -1 -8 3 20860.1
    1 8 -3 19983.9
    -1 9 -3 19810.1
    -8 9 3 21591.4
    -8 -1 -3 20328.6
    -9 1 -3 19944.9
    -9 8 3 23607.7
    -8 9 3 22076.7
    -8 -1 -2 4132.38
    -9 1 -2 4694.30
    -9 8 2 4159.30
    -8 9 2 5293.70
    1 8 -2 4750.59
    -1 -8 2 4010.97
    -8 9 2 4051.05
    -1 9 -2 3845.85
    -8 -1 -1 4482.00
    -9 1 -1 4523.11
    -9 8 1 5466.63
    -8 9 1 5777.20
    1 8 -1 5175.91
    -1 -8 1 5323.12
    -9 1 -1 3672.61
    -8 -1 -1 4738.86
    -1 9 -1 4264.14
    -8 9 1 5101.87
    -8 9 0 34354.8
    1 8 0 35874.5
    -1 9 0 34380.9
    -8 9 0 37122.3
    -1 -8 0 36906.6
    -9 1 0 33569.7
    -8 -1 0 33476.9
    -8 -1 0 33979.1
    -9 1 0 34665.7
    -9 1 0 34628.4
    -9 8 0 34906.7
    -9 8 -1 6149.69
    -8 9 -1 6827.28
    -8 9 -1 6872.98
    -1 -8 -1 7354.44
    -9 1 1 5629.02
    -8 -1 1 6206.06
    -8 -1 1 6250.69
    -1 9 1 6439.93
    -8 -1 1 8048.69
    -9 1 1 6527.71
    1 8 1 7369.89
    -9 1 1 6310.63
    -9 8 -2 22566.3
    -8 9 -2 21529.9
    -9 1 2 20671.6
    -8 -1 2 20031.6
    -8 9 -2 20787.7
    1 8 2 21871.0
    -1 9 2 23765.0
    -8 -1 2 22327.5
    -9 1 2 21638.8
    -9 8 -3 59456.2
    -8 9 -3 59242.0
    -9 1 3 60663.7
    -8 -1 3 59117.1
    1 8 3 57553.2
    -1 9 3 59241.6
    -9 1 3 59099.6
    -1 9 4 2038.54
    -9 1 4 2608.93
    -9 8 -4 2148.25
    -8 9 -4 2257.98
    -9 1 4 1904.88
    -8 -1 4 2110.56
    9 -1 -4 2188.94
    1 8 4 2056.63
    -9 1 5 1929.40
    -9 8 -5 2356.70
    -8 -1 5 1527.07
    8 1 -5 3030.34
    9 -1 -5 2400.55
    1 8 5 2795.26
    -1 9 5 1974.60
    -1 9 5 2767.82
    -8 9 -5 2011.80
    1 8 5 2990.12
    -9 8 -6 2533.00
    8 1 -6 2153.01
    9 -1 -6 1354.65
    -1 9 6 2644.21
    -1 9 6 1126.51
    1 8 6 1497.42
    -8 9 -6 1771.20
    -9 8 -7 9422.12
    -9 8 -7 6405.52
    -8 9 -7 8853.68
    8 1 -7 8007.07
    9 -1 -7 6515.20
    -1 9 7 9737.60
    1 8 7 7774.49
    -9 8 -8 6207.52
    0 9 -7 -189.819
    -9 9 7 367.063
    0 9 -6 22510.9
    -9 0 -6 22398.2
    -9 9 6 22613.5
    0 9 -5 325.036
    -9 0 -5 102.729
    -9 0 -4 9170.59
    -9 9 4 10993.0
    -9 0 -3 12.2621
    0 9 -3 68.7709
    -9 9 3 -3.62683
    -9 0 -2 2318.74
    0 9 -2 3728.28
    -9 9 2 3220.31
    -9 0 -1 168.559
    -9 9 1 641.525
    0 9 -1 228.497
    -9 0 -1 544.788
    0 9 0 16963.6
    -9 9 0 15939.6
    -9 0 0 15343.1
    -9 0 0 16071.5
    -9 9 0 15393.2
    -9 0 1 84.3029
    -9 9 -1 -40.2898
    -9 0 1 -297.990
    0 9 1 -130.861
    -9 0 1 -132.911
    -9 9 -1 -32.4037
    -9 9 -2 20873.6
    -9 0 2 18115.8
    -9 9 -2 18999.2
    0 9 2 18155.4
    -9 0 2 19912.4
    -9 0 3 325.084
    0 9 3 380.102
    -9 9 -3 -120.611
    -9 0 3 361.685
    -9 9 -4 7253.40
    -9 0 4 6568.90
    -9 0 4 8715.02
    0 9 4 8490.92
    -9 9 -5 10.8389
    -9 0 5 -88.1271
    9 0 -5 -88.0703
    0 9 5 -211.059
    0 9 5 -451.596
    -9 9 -6 13303.3
    0 9 6 14281.5
    9 0 -6 14936.4
    0 9 6 15280.0
    -9 9 -7 -125.948
    9 0 -7 417.667
    -5 10 0 64285.6
    -5 10 0 67313.9
    -5 -5 0 66318.4
    -10 5 0 67983.9
    -5 -5 -1 349.643
    -5 10 -1 225.241
    -10 5 1 83.8127
    -10 5 -1 255.622
    -5 10 1 200.192
    -5 10 -1 472.094
    -5 -5 1 -315.902
    -5 -5 -1 127.738
    -5 10 1 674.575
    -5 10 -2 51616.2
    -5 -5 2 52281.7
    -5 10 -2 50439.4
    -5 -5 -2 50164.6
    -10 5 -2 54036.3
    -5 10 2 55201.0
    -10 5 2 52156.2
    -10 5 -2 53316.5
    -5 10 -3 21903.8
    -5 -5 3 22420.5
    -5 -5 -3 21901.4
    -5 10 3 24142.2
    -5 10 3 21146.4
    -10 5 -3 20420.5
    -10 5 3 21501.6
    -10 5 -3 22539.3
    -5 -5 4 17860.6
    -5 10 -4 19410.4
    10 -5 -4 19700.5
    -5 10 4 18433.9
    -5 10 4 19135.8
    -5 -5 -4 19854.7
    -10 5 -4 21563.3
    -10 5 4 19933.9
    -10 5 -4 20219.2
    -5 -5 -5 160.306
    -10 5 5 115.645
    -10 5 -5 124.810
    -10 5 -5 48.1399
    5 5 -5 -124.900
    -5 -5 5 -247.084
    10 -5 -5 312.594
    -5 10 5 436.444
    5 5 5 138.191
    -5 10 5 15.2661
    -5 10 -5 93.3763
    -10 5 6 74.4167
    -5 -5 -6 193.129
    -10 5 -6 353.219
    5 5 -6 180.100
    10 -5 -6 298.044
    -5 10 6 864.128
    -5 10 6 205.522
    5 5 6 462.100
    -5 10 -6 711.609
    -10 5 7 6414.63
    -5 -5 -7 5489.13
    -10 5 -7 3910.66
    5 5 -7 4057.67
    10 -5 -7 3736.01
    -5 10 7 4745.24
    5 5 7 4778.82
    -5 10 -7 5416.40
    -5 -5 -8 5124.88
    -10 6 7 2830.58
    -6 -4 -7 2189.36
    -10 4 -7 2393.24
    4 6 -7 848.340
    10 -6 -7 2223.81
    -6 10 7 2610.60
    -4 10 -7 1695.50
    -6 -4 -6 4728.94
    -10 6 6 3682.48
    -10 4 -6 4587.40
    4 6 -6 3438.36
    10 -6 -6 4286.05
    -6 10 6 4653.58
    -6 10 6 5863.51
    -4 10 -6 4807.00
    -10 6 5 9199.24
    -4 10 -5 8641.43
    -4 -6 5 9168.73
    10 -6 -5 9741.94
    -6 10 5 10441.0
    -6 -4 -5 11935.6
    -10 4 -5 9664.26
    -6 10 5 8813.22
    -10 6 4 7307.94
    -6 10 4 7493.12
    -4 10 -4 6885.04
    -4 -6 4 6872.72
    -6 10 4 8031.90
    -6 -4 -4 6916.35
    -10 4 -4 7663.32
    -4 -6 3 22950.4
    -4 10 -3 22872.1
    -4 10 -3 21271.5
    -6 -4 -3 21990.8
    -6 10 3 23843.1
    -6 10 3 23111.1
    -10 4 -3 23962.9
    -10 6 3 23207.6
    -10 4 -3 23660.3
    -4 10 -2 130648.
    -4 -6 2 122218.
    -4 10 -2 117385.
    -6 -4 -2 122169.
    -10 4 -2 120816.
    -6 10 2 123298.
    -10 6 2 124772.
    -10 4 -2 127148.
    -6 10 2 124879.
    -6 10 1 11331.8
    -6 10 1 10876.2
    -4 -6 1 10308.1
    -6 -4 -1 10801.8
    -6 -4 -1 11374.4
    -10 4 -1 11302.6
    -4 10 -1 9626.86
    -10 4 -1 11620.4
    -10 6 1 11689.3
    -6 10 0 54633.0
    -4 10 0 55248.8
    -4 10 0 52330.3
    -6 10 0 48239.8
    -4 -6 0 53437.4
    -6 -4 0 53844.9
    -6 -4 0 49680.2
    -10 4 0 53041.6
    -10 4 0 55811.8
    -10 6 0 51360.8
    -4 10 1 29432.3
    -6 10 -1 33736.2
    -6 10 -1 34081.5
    -6 -4 1 31704.7
    -4 -6 -1 31128.6
    -10 4 1 32558.0
    -4 -6 -1 29869.7
    -10 4 1 31736.5
    -10 6 -1 30996.3
    -6 10 -2 91126.4
    -6 -4 2 87088.7
    -6 10 -2 91866.2
    -4 -6 -2 87069.4
    -4 10 2 87054.6
    -10 4 2 88020.8
    -10 6 -2 88970.2
    -6 10 -3 36283.2
    -6 -4 3 34078.0
    10 -4 -3 37124.0
    -4 -6 -3 39891.6
    -4 10 3 34956.2
    -10 4 3 36688.5
    -10 6 -3 40785.7
    -4 -6 -4 3035.88
    -10 4 4 4814.55
    -4 10 4 3959.58
    -10 6 -4 3437.19
    -6 -4 4 3372.98
    10 -4 -4 4333.04
    -4 10 4 5787.14
    -6 10 -4 3903.10
    -10 6 -5 22603.4
    -6 -4 5 19107.0
    -6 10 -5 21321.9
    -4 10 5 20556.3
    10 -4 -5 22024.4
    -4 10 5 22004.1
    4 6 5 18752.1
    -4 -6 -5 21394.0
    6 4 -5 21577.2
    -10 4 5 20140.2
    -10 4 6 4604.78
    -4 -6 -6 5213.95
    -10 6 -6 4367.73
    -10 6 -6 4062.11
    6 4 -6 3874.08
    10 -4 -6 3978.38
    -4 10 6 6042.45
    -4 10 6 4518.30
    4 6 6 4922.66
    -6 10 -6 4226.75
    -10 4 7 9645.99
    -6 10 -7 8252.28
    6 4 -7 9048.76
    10 -4 -7 9229.38
    -4 10 7 8818.36
    4 6 7 9846.70
    -4 -6 -7 9904.96
    -10 6 -7 8991.33
    -10 6 -8 1779.23
    4 6 8 336.627
    -7 10 8 -187.692
    -10 7 7 409.916
    -7 -3 -7 722.947
    -10 3 -7 1243.32
    3 7 -7 1173.64
    -7 10 7 585.384
    -3 10 -7 1037.65
    -3 10 -6 31339.6
    -7 10 6 30826.7
    10 -7 -6 32064.5
    3 7 -6 29667.2
    -7 -3 -6 32568.7
    -10 3 -6 34808.6
    -10 7 6 34400.6
    -7 -3 -5 2340.46
    -10 7 5 2687.54
    -10 3 -5 2978.69
    -3 -7 5 2747.21
    -7 10 5 2599.56
    -3 10 -5 2646.50
    -3 -7 4 21417.9
    -3 10 -4 22836.9
    -7 10 4 21253.5
    -7 -3 -4 21051.4
    -10 3 -4 20923.2
    -10 7 4 22116.0
    -7 10 4 22739.6
    -3 -7 3 28344.1
    -3 10 -3 28140.6
    -3 10 -3 26896.2
    -7 10 3 27935.2
    -7 -3 -3 30024.6
    -10 3 -3 29801.0
    -10 7 3 28712.6
    -7 10 3 29081.9
    -3 -7 2 14170.3
    -3 10 -2 14610.4
    -7 -3 -2 12220.7
    -10 3 -2 12246.8
    -7 10 2 15420.1
    -10 3 -2 15317.7
    -10 7 2 14134.7
    -7 10 2 13874.7
    -7 -3 -1 -318.142
    -10 3 -1 326.972
    -10 3 -1 190.043
    -10 7 1 -100.056
    -7 10 1 -276.372
    -3 -7 1 -158.274
    -7 -3 -1 -20.4939
    -3 10 -1 456.832
    -7 10 1 337.283
    -7 -3 0 1697.76
    -10 3 0 1143.54
    -10 3 0 1457.36
    -10 7 0 1736.57
    -7 10 0 1687.25
    -3 10 0 1612.45
    -7 10 0 1523.90
    -3 -7 0 1387.75
    -7 -3 0 979.349
    -10 3 1 768.731
    -10 7 -1 1392.87
    -7 10 -1 1864.71
    -7 -3 1 1475.56
    -3 -7 -1 1152.17
    -10 3 1 1511.89
    -3 10 1 1220.08
    -7 10 -1 2411.62
    -7 10 -2 15779.9
    -7 -3 2 15284.3
    -7 10 -2 15546.3
    -3 -7 -2 18055.6
    -3 10 2 14389.8
    -10 3 2 16824.1
    -10 7 -2 17709.7
    -10 7 -3 13022.9
    -7 10 -3 14081.2
    -7 -3 3 13285.8
    10 -3 -3 15349.5
    -3 -7 -3 13626.3
    -3 10 3 11471.2
    -10 3 3 12622.1
    -3 -7 -4 3042.04
    -10 3 4 2120.33
    -3 10 4 2758.86
    -10 7 -4 3132.48
    -7 -3 4 2963.07
    10 -3 -4 3177.37
    3 7 4 3071.60
    -3 10 4 1978.15
    -7 10 -4 3583.65
    -10 3 5 2373.23
    -10 7 -5 3400.31
    -7 -3 5 3103.89
    10 -3 -5 3438.95
    -3 10 5 3925.13
    3 7 5 3821.08
    -7 10 -5 3619.01
    -3 10 5 1907.39
    -10 7 -6 17522.3
    -7 10 -6 16585.2
    -3 10 6 16399.9
    7 3 -6 16882.7
    10 -3 -6 18887.4
    -3 10 6 19208.0
    3 7 6 16423.1
    -10 3 6 17193.8
    -10 7 -7 7769.60
    7 3 -7 7646.12
    10 -3 -7 7424.28
    3 7 7 8676.52
    -10 8 7 3786.63
    2 8 -7 3963.63
    -2 10 -7 4540.39
    -8 -2 -6 803.693
    -10 8 6 152.009
    -10 2 -6 717.971
    -8 10 6 878.948
    -2 10 -6 26.8753
    -8 -2 -5 7008.03
    -10 2 -5 5023.19
    -10 8 5 7186.13
    -8 10 5 5153.90
    -8 10 5 6860.16
    -2 10 -5 5859.96
    -8 -2 -4 5699.98
    -10 2 -4 6075.72
    -10 8 4 6259.68
    -8 10 4 6172.33
    -2 -8 4 6415.87
    -2 10 -4 5580.38
    -8 10 4 4868.16
    -8 -2 -3 5117.37
    -10 2 -3 5027.96
    -10 8 3 5121.38
    -8 10 3 6647.29
    -8 10 3 5443.11
    -2 -8 3 4904.69
    -2 10 -3 4591.20
    -8 -2 -2 6027.44
    -10 2 -2 6530.45
    -10 8 2 7453.52
    -2 10 -2 6976.55
    -2 -8 2 6945.52
    -8 10 2 6619.71
    2 8 -2 7426.84
    -8 10 2 10048.3
    -8 -2 -1 537.513
    -10 2 -1 630.123
    2 8 -1 489.704
    -10 8 1 417.422
    -8 10 1 45.4326
    -2 -8 1 -36.3433
    -10 2 -1 321.660
    -8 -2 -1 39.2285
    -2 10 -1 773.950
    -8 10 1 58.3267
    -8 10 0 92218.2
    -2 10 0 90808.3
    -8 10 0 98016.3
    -2 -8 0 91974.8
    -10 2 0 97573.5
    -8 -2 0 92411.4
    -8 -2 0 88287.2
    -10 2 0 94935.3
    -10 2 0 94952.9
    2 8 0 94354.1
    -10 8 0 93983.3
    -8 10 -1 30836.7
    -8 10 -1 30777.7
    -10 2 1 33489.4
    -8 -2 1 31684.3
    -2 -8 -1 34374.0
    -10 2 1 30712.0
    2 8 1 32402.4
    -10 2 1 30507.2
    -2 10 1 32473.7
    -10 8 -1 29582.7
    -8 10 -2 99537.7
    -10 2 2 99762.7
    -8 -2 2 94286.3
    -8 10 -2 97238.2
    2 8 2 97373.9
    -2 10 2 95559.7
    -10 2 2 95214.8
    -10 8 -2 94434.7
    -10 2 3 -102.780
    -10 8 -3 706.833
    -8 10 -3 339.519
    -2 10 3 -12.5919
    -10 2 3 263.636
    -8 -2 3 236.546
    -8 10 -3 -105.792
    2 8 3 607.774
    -2 10 4 219.071
    -10 2 4 140.291
    -10 8 -4 336.852
    -8 10 -4 95.9595
    -10 2 4 -223.934
    -8 -2 4 276.690
    10 -2 -4 280.076
    2 8 4 246.730
    -10 2 5 999.256
    -10 8 -5 344.478
    -8 10 -5 686.034
    -8 -2 5 876.474
    2 8 5 371.434
    10 -2 -5 887.200
    -2 10 5 875.463
    2 8 5 200.634
    -2 10 5 405.545
    -10 2 6 1445.79
    -10 8 -6 1713.87
    10 -2 -6 1269.78
    -2 10 6 1640.68
    -2 10 6 1660.36
    2 8 6 1626.86
    -8 10 -6 1256.06
    -10 8 -7 5782.44
    8 2 -7 4547.56
    10 -2 -7 4525.31
    1 9 -7 45279.0
    -9 10 6 289.008
    -1 10 -6 186.985
    -10 9 5 9359.69
    -9 10 5 9750.13
    -9 -1 -5 10271.9
    -10 1 -5 8003.56
    -1 -9 4 9931.41
    -1 10 -4 12333.2
    -9 -1 -4 11104.3
    -10 1 -4 10195.3
    1 9 -4 11817.3
    -10 9 4 11993.1
    -9 10 4 10857.0
    -1 -9 3 23982.5
    1 9 -3 23565.2
    -1 10 -3 26870.3
    -9 -1 -3 28570.5
    -10 1 -3 25715.4
    -10 9 3 28308.8
    -9 10 3 28358.2
    1 9 -2 41168.6
    -1 -9 2 39610.2
    -1 10 -2 37408.2
    -9 -1 -2 37212.6
    -10 1 -2 38772.0
    -9 10 2 39594.4
    -10 9 2 40416.4
    -9 10 2 40534.6
    1 9 -1 50930.6
    -1 10 -1 48877.5
    -1 -9 1 46654.5
    -10 1 -1 51302.8
    -9 -1 -1 45146.2
    -9 -1 -1 45805.7
    -10 1 -1 51166.1
    -9 10 1 48884.9
    -10 9 1 50447.5
    -9 10 1 47645.4
    -9 -1 0 6366.28
    -10 1 0 6447.77
    -1 10 0 5724.02
    -9 10 0 9285.24
    -10 1 0 8375.21
    -1 -9 0 6654.71
    -9 -1 0 6356.28
    -10 9 0 9912.75
    1 9 0 8713.72
    -9 10 0 8776.75
    -9 10 -1 9750.68
    -9 10 -1 10213.9
    -10 1 1 8794.91
    -9 -1 1 9701.69
    -1 -9 -1 10707.5
    1 9 1 11245.3
    -10 1 1 10148.8
    -1 10 1 10584.5
    -10 9 -1 11012.5
    -10 1 2 4451.44
    -10 9 -2 3898.23
    -9 10 -2 3747.02
    1 9 2 2341.73
    -1 10 2 4252.58
    -10 1 2 4095.25
    -9 -1 2 2711.93
    -1 -9 -2 4357.24
    -9 10 -2 4885.18
    -10 9 -3 27892.9
    -9 10 -3 27306.9
    -10 1 3 27829.5
    -9 -1 3 27953.5
    -9 10 -3 24337.7
    1 9 3 27182.2
    -1 10 3 27247.1
    -10 1 3 28189.9
    -1 10 4 -116.259
    -10 1 4 126.837
    -10 9 -4 756.948
    -9 10 -4 821.290
    -10 1 4 -235.712
    -9 -1 4 -28.6682
    1 9 4 162.067
    -10 9 -5 17166.7
    -9 10 -5 18577.6
    -9 -1 5 16777.5
    1 9 5 19920.2
    -1 10 5 20525.7
    -1 10 5 19916.1
    1 9 5 17915.0
    -10 1 5 17972.2
    -10 9 -6 1892.54
    10 -1 -6 1447.12
    -1 10 6 1964.21
    9 1 -7 339.116
    10 -1 -7 725.569
    -10 10 6 118311.
    -10 10 5 395.660
    0 10 -5 599.051
    0 10 -4 14720.4
    -10 0 -4 15302.7
    -10 10 4 18225.5
    -10 0 -3 -27.8559
    -10 10 3 -65.4567
    0 10 -3 24.0776
    0 10 -2 20935.0
    -10 0 -2 21476.2
    -10 0 -2 18060.6
    -10 10 2 20380.6
    -10 0 -1 101.096
    -10 10 1 113.776
    0 10 -1 160.508
    -10 0 -1 172.331
    -10 0 0 54927.1
    -10 0 0 53202.5
    -10 10 0 56305.0
    0 10 0 54934.6
    -10 10 -1 517.616
    -10 0 1 46.7226
    0 10 1 293.986
    -10 10 -2 19770.4
    -10 0 2 19774.3
    0 10 2 20809.2
    -10 0 3 -21.2599
    0 10 3 62.9807
    -10 10 -3 35.0755
    -10 0 3 -303.217
    -10 10 -4 3372.85
    -10 0 4 2266.09
    0 10 4 3489.39
    -10 0 5 -58.8183
    0 10 5 -205.718
    -5 11 -6 79296.8
    -6 11 6 75108.1
    11 -6 -6 75439.2
    -6 11 6 81580.0
    -6 -5 -6 82822.0
    -11 5 -6 80578.1
    -6 -5 -5 4988.06
    -11 6 5 4141.69
    -11 5 -5 5143.59
    -5 -6 5 6006.53
    11 -6 -5 4192.24
    -6 11 5 5235.11
    -5 11 -5 5576.72
    -6 11 5 4974.71
    -5 -6 4 35724.7
    -5 11 -4 37497.0
    -6 11 4 37785.8
    -6 11 4 38256.3
    -6 -5 -4 40164.4
    -11 5 -4 38385.3
    -11 6 4 37631.6
    -6 -5 -3 2048.81
    -11 6 3 1528.19
    -11 5 -3 2001.74
    -6 11 3 1411.64
    -5 -6 3 1728.62
    -5 11 -3 1496.44
    -6 11 3 1401.88
    -5 11 -3 1653.67
    -5 11 -2 23881.9
    -5 -6 2 26023.5
    -5 11 -2 22895.9
    -6 -5 -2 20773.9
    -6 11 2 23678.0
    -11 6 2 23283.3
    -11 5 -2 23278.5
    -6 -5 -1 974.479
    -11 6 1 1534.13
    -11 5 -1 1523.99
    -6 11 1 1392.21
    -5 11 -1 984.716
    -5 -6 1 1789.36
    -6 -5 -1 800.772
    -5 11 -1 1409.65
    -6 11 1 1555.29
    -6 11 0 17504.4
    -5 11 0 17073.5
    -5 11 0 20604.2
    -6 11 0 18062.8
    -5 -6 0 17173.9
    -6 -5 0 17249.5
    -11 5 0 18299.5
    -11 6 0 17529.8
    -11 5 1 975.647
    -11 6 -1 1141.93
    -6 11 -1 1054.57
    -6 -5 1 984.980
    -5 -6 -1 908.138
    -6 11 -1 806.090
    -5 -6 -1 1354.10
    -5 11 1 766.671
    -6 11 -2 7083.48
    -6 -5 2 6407.50
    -6 11 -2 6991.19
    -5 11 2 8664.45
    -5 -6 -2 7324.58
    -11 5 2 8617.63
    -11 6 -2 8352.07
    -5 -6 -3 2959.15
    -11 5 3 2567.99
    -11 6 -3 2965.83
    -5 11 3 2080.62
    -6 -5 3 2455.94
    11 -5 -3 2312.83
    -6 11 -3 3139.23
    -5 11 3 3185.25
    -6 11 -3 3523.57
    -5 -6 -4 1160.02
    -11 5 4 535.718
    -5 11 4 841.369
    -11 6 -4 843.208
    -6 -5 4 799.618
    11 -5 -4 589.339
    -5 11 4 197.058
    -6 11 -4 914.255
    -6 -5 5 12232.1
    -6 11 -5 12649.1
    11 -5 -5 13159.5
    -5 11 5 13002.3
    5 6 5 11712.8
    -5 -6 -5 13992.8
    -11 5 5 11721.8
    -5 11 5 10467.9
    -6 11 -6 37593.9
    11 -5 -6 36856.4
    -5 11 6 39593.7
    5 6 6 35468.0
    -5 -6 -6 36383.2
    -5 -6 -7 7391.30
    6 5 -7 7827.93
    -4 11 -6 42005.8
    -7 11 6 42553.7
    -11 4 -6 41783.3
    -4 -7 5 16269.1
    -4 11 -5 16264.4
    -7 11 5 12669.3
    -7 -4 -5 15067.1
    -11 4 -5 14059.8
    -11 7 5 14606.2
    -4 -7 4 25764.8
    -4 11 -4 28254.6
    -4 11 -4 25644.8
    -7 11 4 24742.4
    -7 -4 -4 26327.2
    -11 4 -4 27807.8
    -11 7 4 26795.1
    -7 -4 -3 1940.72
    -11 4 -3 2452.33
    -11 7 3 2556.17
    -4 11 -3 1360.03
    -7 11 3 1452.69
    -4 -7 3 2113.51
    -4 11 -2 9999.06
    -4 -7 2 11820.8
    -7 -4 -2 12087.2
    -11 4 -2 9979.73
    -7 11 2 10584.0
    -11 7 2 10902.4
    -11 4 -2 13090.5
    -7 11 2 13734.2
    -4 11 -1 34147.1
    -4 -7 1 32991.6
    -7 -4 -1 34010.2
    -7 -4 -1 31039.9
    -11 4 -1 34512.6
    -11 4 -1 38003.2
    -11 7 1 35617.7
    -7 11 1 33976.0
    -7 11 1 36445.2
    -11 4 0 1204.88
    -11 7 0 1428.29
    -4 11 0 945.300
    -7 11 0 1088.13
    -7 11 0 605.294
    -4 -7 0 1050.49
    -7 -4 0 1075.65
    -7 -4 0 743.993
    -7 11 -1 47505.1
    -7 11 -1 47194.0
    -7 -4 1 48368.5
    -4 -7 -1 49098.0
    -11 4 1 49315.2
    -11 7 -1 51262.9
    -4 11 1 48771.2
    -4 -7 -2 1088.61
    -11 4 2 695.043
    -11 7 -2 1234.48
    -7 11 -2 424.672
    -7 -4 2 29.6440
    -7 11 -2 149.092
    -4 -7 -2 1073.27
    -4 11 2 1106.11
    -4 -7 -3 1283.65
    -11 4 3 1506.48
    -11 7 -3 2158.16
    -7 11 -3 1409.99
    -4 11 3 1209.86
    -7 -4 3 1134.54
    -7 11 -3 1673.04
    -4 -7 -4 3620.49
    -11 4 4 3909.41
    -4 11 4 2476.30
    -11 7 -4 3173.44
    -7 -4 4 3230.29
    11 -4 -4 2574.28
    -4 11 4 3737.22
    -7 11 -4 3117.57
    -11 7 -5 12640.2
    -7 11 -5 13344.3
    -7 -4 5 9811.15
    11 -4 -5 10012.9
    -4 11 5 11577.5
    4 7 5 9917.52
    -11 4 5 11842.9
    -4 11 5 10749.7
    -11 7 -6 40400.8
    11 -4 -6 38766.5
    -4 11 6 42331.4
    4 7 6 41048.6
    -3 11 -6 66704.8
    -8 11 6 59955.9
    -3 -8 5 12618.5
    -3 11 -5 14332.5
    -8 11 5 14714.6
    -8 -3 -5 15780.8
    -11 3 -5 13974.3
    -11 8 5 15498.9
    -8 11 4 4654.86
    -8 -3 -4 3705.15
    -11 3 -4 3640.23
    -11 8 4 3195.90
    -3 11 -4 3586.81
    -3 -8 4 3190.13
    -8 -3 -3 4374.02
    -11 3 -3 3616.46
    -11 8 3 3449.87
    -8 11 3 3834.61
    -8 11 3 4049.43
    -3 -8 3 4034.52
    -3 11 -3 4628.20
    -3 11 -2 347.894
    -8 -3 -2 680.380
    -11 3 -2 -163.302
    -11 8 2 284.855
    -8 11 2 154.389
    -3 -8 2 325.193
    -8 11 2 38.1966
    -8 -3 -1 568.006
    -11 3 -1 1071.56
    -11 8 1 1163.43
    -8 11 1 817.757
    -3 11 -1 362.695
    -3 -8 1 392.246
    -8 -3 -1 1299.52
    -8 11 1 450.246
    -8 11 0 41954.9
    -3 11 0 46105.2
    -8 11 0 43352.5
    -3 -8 0 42169.0
    -8 -3 0 42874.9
    -8 -3 0 43695.0
    -11 3 0 41803.8
    -11 3 0 45380.5
    -11 8 0 44828.1
    -11 3 1 4699.82
    -11 8 -1 4502.19
    -8 11 -1 4017.86
    -8 -3 1 4229.62
    -3 -8 -1 5403.61
    -8 11 -1 5628.78
    -3 11 1 5266.63
    -8 11 -2 50216.7
    -8 -3 2 49717.5
    -8 11 -2 48903.1
    -3 -8 -2 52843.2
    -3 11 2 48909.9
    -11 3 2 52718.6
    -11 8 -2 49837.5
    -11 3 3 2875.77
    -11 8 -3 1913.72
    -8 11 -3 2194.24
    -3 11 3 1879.10
    -8 -3 3 2239.00
    -8 11 -3 1744.89
    -11 8 -4 39771.0
    -8 11 -4 40676.8
    -8 -3 4 39039.0
    -3 11 4 40177.0
    -3 11 4 38619.1
    -11 3 4 39232.1
    -11 3 5 7077.61
    -11 8 -5 7757.39
    -8 11 -5 6022.08
    -8 11 -5 6963.59
    -8 -3 5 5391.65
    11 -3 -5 6865.81
    -3 11 5 7582.01
    3 8 5 4910.61
    -3 11 5 7861.22
    -11 8 -6 46055.3
    11 -3 -6 46628.1
    -11 2 -5 759.837
    -2 11 -5 760.668
    -2 -9 4 17379.0
    -2 11 -4 19455.4
    -9 11 4 17725.8
    -9 -2 -4 19263.4
    -11 2 -4 18952.5
    -11 9 4 20446.2
    -9 11 4 17484.7
    -2 -9 3 59044.5
    -2 11 -3 63991.6
    -9 11 3 62521.3
    -9 -2 -3 60498.0
    -11 2 -3 61032.6
    -11 9 3 63096.4
    -9 11 3 65203.2
    -2 11 -2 13732.9
    -2 -9 2 13616.1
    -9 -2 -2 14139.1
    -9 -2 -2 14068.0
    -11 2 -2 16050.9
    -9 11 2 13874.9
    -11 9 2 12947.5
    -9 11 2 15588.5
    -9 -2 -1 7216.94
    -9 11 1 7760.18
    -2 11 -1 6693.92
    -2 -9 1 6921.86
    -9 -2 -1 7348.00
    -9 11 1 7541.55
    -11 2 -1 7790.77
    -11 9 1 10116.2
    -2 11 0 22771.3
    -9 11 0 25044.0
    -2 -9 0 22992.7
    -9 -2 0 22378.6
    -9 -2 0 22250.8
    -11 2 0 24459.1
    -11 9 0 24293.6
    -9 11 0 21577.1
    -11 2 1 2584.81
    -11 9 -1 3116.07
    -9 11 -1 2102.98
    -9 11 -1 2352.50
    -9 -2 1 2357.75
    -2 -9 -1 4264.79
    -2 11 1 3334.38
    -9 11 -2 14749.7
    -9 -2 2 13329.0
    -9 11 -2 14859.8
    -2 -9 -2 15697.0
    -2 11 2 14205.4
    -11 2 2 16107.5
    -11 9 -2 15832.9
    -11 9 -3 49265.1
    -9 11 -3 52784.8
    -9 -2 3 50365.4
    -9 11 -3 50184.5
    2 9 3 52318.4
    -2 11 3 50669.0
    -11 2 3 50342.1
    -2 11 4 959.310
    -11 2 4 1139.47
    -11 9 -4 839.943
    -9 11 -4 841.603
    -9 -2 4 1724.41
    2 9 4 1607.44
    -9 11 -4 -195.990
    -11 2 5 915.226
    -11 9 -5 151.319
    2 9 5 226.276
    -10 11 5 7438.42
    -11 10 4 8582.70
    -10 11 4 10447.2
    -1 11 -4 8602.38
    -1 11 -3 11292.2
    -11 10 3 9659.22
    -10 11 3 9176.75
    -10 -1 -3 8722.52
    -11 1 -3 9234.70
    1 10 -2 46014.1
    -1 11 -2 44140.0
    -11 1 -2 49229.1
    -10 -1 -2 47475.6
    -10 -1 -2 42887.0
    -11 1 -2 40434.2
    -11 10 2 45455.9
    -10 11 2 48013.9
    1 10 -1 13368.1
    -1 11 -1 15513.2
    -11 1 -1 13837.3
    -10 -1 -1 15305.4
    -10 -1 -1 12204.4
    -11 1 -1 16216.4
    -11 10 1 15544.5
    -10 11 1 12055.5
    -11 1 0 21517.7
    -10 -1 0 21404.1
    -10 -1 0 20721.6
    -11 1 0 23265.1
    1 10 0 18253.3
    -11 10 0 23312.3
    -1 11 0 20475.1
    -10 11 0 20924.3
    -11 10 -1 3352.93
    -10 11 -1 2488.10
    -11 1 1 2374.18
    1 10 1 2819.80
    -10 -1 1 1999.83
    -1 11 1 2490.99
    -11 10 -2 623.503
    -10 11 -2 806.762
    1 10 2 328.006
    -1 11 2 451.156
    -11 1 2 417.406
    -10 -1 2 91.0731
    1 10 3 45.9826
    -11 1 3 119.903
    -1 11 3 503.801
    -11 10 -3 316.507
    -10 11 -3 606.373
    -11 1 3 1340.05
    -10 -1 3 551.405
    -11 1 4 7704.30
    -11 1 4 5329.44
    -10 -1 4 6649.55
    1 10 4 6085.50
    -1 11 4 6633.06
    1 10 5 787.708
    0 11 -4 54245.2
    -11 0 -3 -80.1326
    0 11 -3 760.474
    -11 11 2 6721.27
    0 11 -2 7873.00
    -11 0 -2 9094.71
    -11 0 -1 -3.88645
    -11 11 1 -296.664
    -11 0 -1 168.136
    0 11 -1 277.514
    -11 11 0 499.756
    -11 0 0 574.662
    -11 0 0 388.092
    0 11 0 892.055
    -11 0 1 -273.769
    0 11 1 22.4390
    -11 0 2 118103.
    0 11 2 115712.
    0 11 3 88.1078
    -11 0 3 166.481
    -6 12 0 35987.3
    -6 -6 0 31685.3
    -12 6 0 35913.3
    -6 12 -1 10675.8
    -6 -6 1 10131.3
    -6 12 -1 9261.54
    -6 -6 -1 7775.46
    -12 6 1 10176.8
    -12 6 -1 10764.0
    -6 12 1 11547.9
    -6 -6 -2 2597.21
    -12 6 2 4431.34
    -12 6 -2 3024.02
    -6 12 -2 3320.13
    -6 -6 2 2594.80
    -6 -6 -2 2933.07
    -6 12 2 1788.96
    -6 12 -2 3375.09
    -6 -6 3 27239.6
    -6 12 -3 22846.6
    -6 -6 -3 26424.1
    -6 12 3 27298.2
    -6 12 3 23637.8
    -12 6 3 24656.9
    -12 6 -3 27357.3
    -6 12 -4 29249.4
    12 -6 -4 31983.5
    -6 12 4 29269.9
    -6 -6 -4 32099.8
    -6 12 4 29138.2
    -6 12 -5 13698.5
    12 -6 -5 14238.5
    -6 12 5 13939.8
    -6 -6 -5 15145.7
    -5 12 -5 1385.12
    -7 12 4 8008.35
    -5 12 -4 8710.74
    -5 -7 4 11055.6
    -7 -5 -4 10027.2
    -5 -7 3 61264.1
    -5 12 -3 53790.9
    -7 -5 -3 57432.9
    -7 12 3 60315.8
    -12 7 3 60382.8
    -7 -5 -2 7004.56
    -12 7 2 8303.44
    -5 12 -2 5475.60
    -7 -5 -2 8133.54
    -5 -7 2 6239.15
    -7 12 2 8573.74
    -5 12 -2 8101.90
    -12 5 -2 8455.04
    -12 5 -1 -161.820
    -12 7 1 294.519
    -5 12 -1 179.793
    -5 -7 1 -50.2214
    -7 -5 -1 696.015
    -7 12 1 396.288
    -7 -5 -1 22.1962
    -7 12 0 19545.3
    -5 12 0 21748.9
    -7 12 0 23249.9
    -5 -7 0 21701.6
    -7 -5 0 24604.8
    -12 5 0 22768.3
    -12 7 0 23398.1
    -12 5 1 705.679
    -12 7 -1 -109.250
    -7 12 -1 6.37295
    -7 12 -1 -48.3168
    -7 -5 1 -248.526
    -5 -7 -1 214.332
    -5 12 1 1105.77
    -12 5 2 2142.46
    -12 7 -2 2753.26
    -7 12 -2 2672.62
    -7 -5 2 1798.49
    -5 -7 -2 2936.35
    -5 12 2 1205.75
    -7 12 -2 2102.68
    -5 -7 -2 1579.54
    -7 12 -3 22708.9
    -7 -5 3 21095.9
    -7 12 -3 22373.3
    -5 -7 -3 20728.9
    -5 12 3 21799.0
    -5 12 3 19491.7
    -12 5 3 20500.1
    -12 7 -3 20529.7
    -7 12 -4 27292.6
    -7 12 -4 25398.6
    12 -5 -4 27870.0
    -5 -7 -4 27439.0
    -5 12 4 27704.9
    -12 7 -4 26250.9
    -5 -7 -5 1383.85
    12 -5 -5 1047.71
    5 7 5 1923.14
    -12 4 -5 139.796
    -8 12 4 2604.37
    -12 4 -4 2981.19
    -4 -8 4 3960.23
    -8 -4 -3 53.0243
    -12 4 -3 -118.005
    -12 8 3 285.882
    -8 12 3 93.3858
    -4 12 -3 194.546
    -4 -8 3 93.5879
    -8 -4 -2 1141.13
    -12 4 -2 1186.52
    -12 8 2 1495.88
    -8 12 2 1948.95
    -4 -8 2 1426.97
    -8 12 2 1862.12
    -8 -4 -2 1481.27
    -4 12 -2 1622.32
    -8 -4 -1 3794.43
    -12 8 1 4712.62
    -8 12 1 5062.83
    -4 12 -1 4743.41
    -4 -8 1 5046.11
    -8 -4 -1 4948.14
    -8 12 1 4581.61
    -4 12 0 9779.35
    -8 12 0 9819.24
    -12 4 0 9488.10
    -8 12 0 6928.94
    -4 -8 0 9524.66
    -8 -4 0 8751.46
    -12 8 0 9706.69
    -12 4 1 331.060
    -12 8 -1 227.451
    -8 12 -1 183.641
    -8 12 -1 32.3132
    -8 -4 1 -9.52098
    -4 -8 -1 -105.069
    -4 12 1 360.122
    -8 12 -2 36411.2
    -8 -4 2 37541.4
    -8 12 -2 37271.6
    -4 -8 -2 37478.2
    -4 12 2 44007.8
    -12 4 2 37229.4
    -12 8 -2 40598.3
    -12 4 3 968.394
    -12 8 -3 511.255
    -8 12 -3 908.888
    -4 12 3 36.4857
    -8 -4 3 1114.17
    -8 12 -3 797.404
    -8 12 -4 3315.97
    -12 8 -4 3703.14
    -4 12 4 4718.30
    -12 3 -4 3062.71
    -3 -9 4 2912.46
    -9 12 4 3631.65
    -3 -9 3 34413.8
    -9 12 3 38207.7
    -12 3 -3 37408.4
    -9 12 3 34245.8
    -9 -3 -2 953.276
    -12 3 -2 1031.62
    -12 9 2 860.660
    -9 12 2 1659.95
    -3 -9 2 935.957
    -9 12 2 253.619
    -9 -3 -2 1368.55
    -3 12 -2 1418.70
    -3 12 -1 33674.7
    -3 -9 1 29956.3
    -9 -3 -1 30103.8
    -9 -3 -1 28805.7
    -12 3 -1 31606.2
    -9 12 1 31137.5
    -12 9 1 30272.0
    -9 12 1 31847.7
    -3 12 0 26254.4
    -9 12 0 24663.9
    -3 -9 0 23461.3
    -9 -3 0 22879.7
    -12 3 0 25395.7
    -12 9 0 24919.3
    -9 12 0 23909.6
    -12 3 1 334.436
    -12 9 -1 1273.83
    -9 12 -1 1552.73
    -9 12 -1 1.04571
    -9 -3 1 -233.030
    -3 -9 -1 -137.999
    -3 12 1 1037.44
    -12 3 2 6866.05
    -12 9 -2 5557.99
    -9 12 -2 5765.25
    -9 -3 2 5022.86
    -3 12 2 5786.00
    -3 -9 -2 5727.74
    -9 12 -2 6012.30
    -3 -9 -3 30455.6
    -9 12 -3 30302.3
    -12 3 3 29697.8
    -10 12 3 248.260
    -12 2 -2 5272.93
    -10 12 2 6070.43
    -2 12 -1 13726.0
    -10 -2 -1 13351.5
    -12 2 -1 12485.2
    -10 12 1 14517.2
    -10 -2 0 11127.4
    -12 2 0 11337.4
    -2 12 0 8884.96
    -10 12 0 11530.0
    -10 -2 1 11233.1
    -2 12 1 11907.8
    -12 2 3 493.386
    -10 12 -3 402.922
    -6 13 -3 8052.81
    -13 6 -2 3870.97
    -13 6 -1 335.633
    -13 6 0 1617.40
    -13 7 0 2640.85
    -13 6 1 570.391
    -13 7 -1 -211.352
    -7 13 -1 -273.017
    -13 7 -2 283.254
    -7 13 -2 268.841
    -6 -7 -2 -159.103
    -13 7 -3 21943.3
    -8 13 0 89685.0
    -13 5 0 96784.1
    -8 13 -1 11292.5
    -13 5 1 11904.9
    -9 13 1 2085.90
    -9 13 0 10307.3
    -13 4 1 609.475
    0 0 -1 45.1789
    0 0 -2 354460.
    0 0 -3 118.115
    0 0 -3 22.3530
    0 0 -4 31499.8
    0 0 -4 32119.4
    0 0 -5 -57.8499
    0 0 -5 335.946
    0 0 -6 205793.
    0 0 -6 197420.
    0 0 -7 668.911
    0 0 -7 963.094
    0 0 -8 2778.76
    0 0 -8 2486.28
    0 0 -9 35.1967
    0 0 -9 5.48366
    0 0 -10 22139.8
    0 0 -10 20675.7
    0 0 -11 343.238
    0 1 -12 3909.94
    0 1 -11 34.5377
    1 -1 -11 -75.8578
    -1 0 -11 103.765
    0 1 -10 4136.10
    -1 0 -10 5507.01
    1 -1 -10 4715.38
    -1 0 -10 2932.61
    1 -1 -10 4197.36
    -1 0 -9 36.7661
    0 1 -9 69.3848
    0 1 -9 26.3180
    -1 0 -9 105.151
    1 -1 -9 197.739
    1 -1 -9 255.048
    1 -1 -8 4603.03
    0 1 -8 4579.95
    -1 0 -8 5160.16
    1 -1 -8 4664.45
    -1 0 -8 4286.22
    0 1 -8 4537.04
    -1 0 -7 -38.3791
    1 -1 -7 106.818
    1 -1 -7 79.3988
    0 1 -7 -41.4804
    -1 0 -7 76.5070
    0 1 -7 291.859
    -1 0 -6 9036.66
    0 1 -6 9506.55
    -1 0 -6 9073.09
    0 1 -6 10300.2
    1 -1 -6 10289.3
    1 -1 -5 142.959
    -1 0 -5 65.9642
    -1 0 -5 21.8495
    0 1 -5 204.710
    0 1 -5 196.550
    -1 0 -4 10774.5
    -1 0 -4 11180.7
    0 1 -4 11787.8
    0 1 -4 11481.2
    1 -1 -4 11161.8
    1 0 3 1626.50
    1 -1 -3 1760.32
    -1 0 -3 1406.73
    -1 1 3 1233.13
    -1 0 -3 1482.23
    0 1 -3 1421.53
    0 1 -3 1733.57
    -1 1 2 5743.14
    -1 1 2 5657.11
    0 1 -2 6055.33
    0 1 -2 5758.81
    -1 0 -2 5917.60
    1 0 2 5778.46
    -1 0 -2 6014.30
    -1 0 -2 6123.17
    -1 1 1 18.7887
    -1 0 -1 -10.8468
    1 0 1 137.706
    -1 0 -1 6.67054
    0 -1 1 58.3827
    -1 1 1 80.0108
    -1 1 1 108.853
    0 1 -1 1.81438
    0 -1 0 136363.
    -1 0 0 138858.
    -1 1 0 140706.
    -1 0 0 136266.
    -1 1 -1 634.918
    0 -1 -1 631.880
    -1 0 1 709.923
    0 1 1 582.647
    1 0 -2 8414.20
    0 1 2 9051.63
    -1 1 -2 10104.1
    0 -1 -2 9435.11
    -1 0 2 8391.85
    1 0 -3 56.4789
    -1 1 -3 189.455
    0 -1 -3 23.9123
    0 1 3 101.194
    -1 1 -4 404.102
    -1 1 -4 328.803
    1 0 -4 140.663
    0 1 4 339.021
    0 -1 -4 322.957
    0 -1 -5 -12.4922
    -1 1 -5 111.652
    -1 1 -5 71.5985
    0 -1 -5 49.8500
    1 0 -5 -62.3511
    1 0 -6 2339.73
    -1 1 -6 2838.69
    0 -1 -6 3730.85
    1 0 -6 2896.82
    0 -1 -6 3388.86
    -1 1 -6 3534.24
    1 0 -7 214.845
    -1 1 -7 57.4694
    0 -1 -7 -83.4762
    0 -1 -7 24.2759
    -1 1 -7 1.89371
    1 0 -7 117.261
    0 -1 -8 100488.
    1 0 -8 102199.
    -1 1 -8 98048.1
    1 0 -8 100248.
    0 -1 -8 95264.8
    0 -1 -9 0.69187
    1 0 -9 182.933
    -1 1 -9 18.4569
    0 -1 -9 -33.7343
    1 0 -9 27.7039
    -1 1 -10 6372.59
    1 0 -10 6365.34
    0 -1 -10 6826.43
    1 0 -10 6369.23
    1 0 -11 -74.9543
    -1 1 -11 27.3375
    0 -1 -11 -24.3041
    1 0 -11 680.780
    1 0 -12 25185.9
    -2 1 0 1957.17
    -1 2 0 1431.25
    -1 -1 0 1596.83
    -1 2 0 1497.08
    -2 1 0 1301.36
    1 1 0 1468.01
    -2 1 1 74897.7
    -2 1 1 76315.5
    -1 2 1 76338.6
    -2 1 -1 77536.5
    -2 1 1 78118.0
    1 1 -1 75251.6
    -1 2 1 75939.6
    1 -2 -1 76631.3
    -1 -1 1 78972.1
    -1 2 -1 75775.5
    1 1 1 78106.1
    -1 -1 -1 73767.9
    -1 -1 -2 10418.0
    -1 -1 -2 10512.9
    -2 1 -2 10982.2
    -2 1 -2 10667.4
    -1 2 -2 10466.0
    -1 2 2 10337.9
    -1 2 2 10517.4
    -1 2 2 11002.4
    -1 -1 -2 10571.3
    1 1 2 10887.6
    1 1 -2 10832.6
    -1 -1 2 9914.51
    -2 1 2 10224.7
    -1 -1 -3 272302.
    -1 -1 -3 283949.
    2 -1 -3 276178.
    -2 1 3 274746.
    -1 2 3 271371.
    -1 2 3 271712.
    -1 -1 -3 273379.
    -2 1 -3 269486.
    -2 1 -3 276904.
    1 1 3 269399.
    -1 2 -3 274665.
    1 1 -3 268948.
    1 -2 -4 15187.0
    -1 -1 -4 16154.4
    1 1 -4 15340.4
    -2 1 4 16038.5
    -1 -1 -4 16481.2
    -1 -1 -4 15630.1
    2 -1 -4 15598.4
    -1 2 4 14670.8
    -2 1 -4 15987.7
    -1 2 -4 14546.9
    1 1 4 16465.2
    -1 2 4 15904.7
    1 -2 -5 62417.0
    -1 2 -5 64443.8
    -1 -1 -5 60554.6
    -1 -1 -5 62454.1
    1 1 -5 59015.3
    -2 1 -5 61090.5
    -1 -1 -5 61746.7
    -1 2 5 59415.6
    1 1 5 61669.6
    1 1 -5 61379.0
    2 -1 -5 63244.1
    2 -1 -6 180321.
    1 1 -6 178416.
    1 1 -6 178954.
    -1 2 -6 179717.
    -1 -1 -6 179045.
    -1 -1 -6 179244.
    -1 -1 -6 184533.
    1 -2 -6 177063.
    -2 1 -6 178843.
    1 -2 -7 11894.3
    -1 2 -7 12554.0
    -2 1 -7 13160.5
    2 -1 -7 12335.6
    -1 -1 -7 12763.1
    1 -2 -7 11877.9
    1 1 -7 13520.7
    -1 -1 -7 11921.0
    -1 -1 -7 12651.7
    1 1 -7 11452.5
    -2 1 -8 49804.9
    -1 -1 -8 48943.4
    1 -2 -8 45727.8
    2 -1 -8 47480.7
    -1 -1 -8 47714.2
    1 -2 -8 47854.6
    1 1 -8 45275.0
    -1 -1 -8 50102.3
    2 -1 -8 47932.0
    -1 2 -8 49269.7
    1 1 -8 48414.0
    1 -2 -9 130143.
    -1 2 -9 121132.
    1 -2 -9 127955.
    1 1 -9 127988.
    -1 -1 -9 130922.
    2 -1 -9 126595.
    2 -1 -9 125624.
    1 1 -9 122603.
    -2 1 -9 124752.
    1 -2 -10 -49.0626
    -2 1 -10 -87.2904
    -1 2 -10 297.152
    -1 -1 -10 -16.1405
    -2 1 -10 -92.3541
    1 1 -10 46.2614
    1 1 -10 -248.512
    2 -1 -10 202.898
    2 -1 -10 14.5096
    2 -1 -11 22563.9
    1 1 -11 23818.8
    -2 1 -11 25205.0
    -1 2 -11 23451.5
    1 -2 -11 22946.1
    2 -1 -11 21270.2
    -1 -1 -11 24294.7
    -1 2 -12 -299.486
    2 -1 -12 -118.805
    0 2 -11 146.990
    2 -2 -11 221.621
    -2 0 -11 -96.2066
    -2 0 -10 29777.7
    2 -2 -10 29379.0
    0 2 -10 29325.5
    2 -2 -10 32489.0
    2 -2 -9 195.218
    -2 0 -9 -367.814
    -2 0 -9 54.2089
    2 -2 -9 -63.5798
    0 2 -9 96.3176
    -2 0 -8 38753.9
    0 2 -8 38001.4
    -2 0 -8 36618.5
    2 -2 -8 36372.1
    0 2 -7 -14.6837
    -2 0 -7 187.327
    2 -2 -7 -119.701
    0 2 -7 -52.8951
    -2 0 -7 -169.321
    0 2 -6 158272.
    -2 0 -6 157653.
    2 -2 -6 162477.
    -2 0 -6 155789.
    0 2 -6 160404.
    0 2 -5 3.93565
    -2 0 -5 -91.1065
    -2 0 -5 9.71549
    -2 2 5 134.181
    2 -2 -5 -23.5703
    0 2 -5 -170.306
    -2 0 -4 48433.2
    2 0 4 50268.0
    2 -2 -4 51258.7
    -2 0 -4 53674.7
    -2 2 4 52344.5
    0 2 -4 50496.4
    0 2 -4 49760.3
    -2 2 3 246.000
    -2 0 -3 217.166
    0 2 -3 121.275
    2 0 3 208.763
    -2 2 3 420.126
    -2 0 -3 59.2497
    -2 2 2 149665.
    -2 0 -2 146352.
    -2 0 -2 149767.
    0 2 -2 146570.
    -2 2 2 146762.
    2 0 2 144267.
    -2 2 2 147134.
    -2 2 1 113.248
    -2 2 1 71.5296
    -2 0 -1 166.178
    -2 2 1 75.5010
    0 2 -1 27.8378
    -2 0 -1 25.4252
    0 -2 1 53.1275
    0 -2 0 149.985
    -2 2 0 241.213
    -2 2 0 185.789
    -2 0 0 232.902
    0 2 0 164.493
    0 2 0 316.024
    -2 0 0 102.043
    0 2 1 133.502
    -2 2 -1 33.0512
    0 2 1 -61.6560
    0 -2 -1 109.167
    -2 0 1 -108.740
    -2 0 1 73.4787
    2 0 -1 -18.4818
    0 2 2 661621.
    0 -2 -2 639726.
    0 2 2 650235.
    -2 0 2 644961.
    -2 2 -2 628346.
    2 0 -2 650041.
    -2 0 2 648106.
    0 2 2 653202.
    0 -2 -3 688.289
    2 0 -3 516.519
    0 2 3 779.079
    -2 2 -3 903.776
    -2 0 3 648.124
    0 -2 -4 283607.
    0 -2 -4 286926.
    2 0 -4 287967.
    -2 2 -4 287513.
    0 2 4 284337.
    0 -2 -5 -70.7287
    0 2 5 5.03560
    0 -2 -5 42.4006
    0 -2 -5 39.2565
    -2 2 -5 74.4850
    2 0 -5 39.1494
    0 -2 -6 12430.9
    0 2 6 12936.3
    0 -2 -6 12883.5
    -2 2 -6 13039.2
    0 -2 -6 12575.3
    2 0 -6 12587.3
    -2 2 -7 742.162
    0 -2 -7 1025.92
    0 -2 -7 1124.55
    0 -2 -7 803.353
    2 0 -7 1292.99
    0 -2 -8 2694.20
    -2 2 -8 3037.18
    2 0 -8 3685.07
    0 -2 -8 3401.10
    2 0 -8 3426.34
    0 -2 -8 2958.17
    0 -2 -9 4.73514
    -2 2 -9 108.824
    2 0 -9 34.4519
    2 0 -9 -214.033
    0 -2 -9 166.171
    2 0 -10 9257.37
    2 0 -10 10868.5
    0 -2 -10 12658.7
    -2 2 -10 11382.5
    -2 2 -11 399.489
    2 0 -11 34.6488
    2 0 -11 384.439
    0 -2 -11 -2.74010
    3 -2 -11 53757.6
    -3 1 -11 53818.6
    1 2 -11 54515.8
    -1 3 -11 52635.6
    2 -3 -11 49337.8
    3 -2 -11 52430.9
    -2 -1 -11 53331.7
    -3 1 -10 41219.3
    -1 3 -10 40489.2
    1 2 -10 39307.4
    3 -2 -10 42051.5
    -2 -1 -10 39986.4
    3 -2 -10 36893.8
    2 -3 -10 39403.7
    -3 1 -9 14528.9
    1 2 -9 14483.3
    1 2 -9 14247.1
    2 -3 -9 14304.8
    -1 3 -9 13897.2
    3 -2 -9 14188.1
    -2 -1 -9 15239.9
    -3 1 -9 15244.0
    2 -3 -9 12497.3
    1 2 -8 391.542
    3 -2 -8 362.361
    1 2 -8 550.206
    -3 1 -8 541.905
    -3 1 -8 691.527
    2 -3 -8 754.875
    -2 -1 -8 689.312
    -1 3 -8 408.790
    -3 1 -7 30177.3
    2 -3 -7 29769.5
    -2 -1 -7 28805.5
    3 -2 -7 29172.1
    -2 -1 -7 31860.1
    -3 1 -7 29644.5
    -1 3 -7 30223.4
    1 2 -7 30751.2
    1 2 -7 27709.9
    -2 -1 -7 30752.1
    3 -2 -6 125928.
    1 2 -6 123242.
    -2 -1 -6 125442.
    -3 1 -6 124021.
    -2 -1 -6 127750.
    2 -3 -6 118608.
    2 1 6 128745.
    1 2 -6 124623.
    -1 3 -6 125945.
    -2 -1 -6 127397.
    -3 1 -6 126004.
    2 -3 -5 142513.
    -2 -1 -5 142701.
    -2 3 5 144836.
    1 2 -5 139329.
    -2 -1 -5 148663.
    -3 1 -5 140736.
    -2 -1 -5 145480.
    -1 3 -5 148402.
    2 1 5 145232.
    -3 2 5 147945.
    -3 1 -5 142873.
    3 -2 -5 147066.
    1 2 -5 144328.
    -2 3 5 146888.
    -2 3 4 75223.7
    2 1 4 71978.0
    1 2 -4 72438.4
    3 -2 -4 76232.2
    -2 -1 -4 75339.5
    -3 1 -4 70481.9
    -3 1 -4 73184.4
    -2 -1 -4 74469.6
    -1 3 -4 75837.6
    -2 -1 -4 75581.1
    -3 2 4 71593.8
    -2 3 4 70120.2
    1 2 -4 73517.9
    -2 3 3 32560.4
    -2 -1 -3 31778.2
    -2 -1 -3 30772.6
    -2 3 3 30327.6
    -3 2 3 30620.3
    -2 -1 -3 31506.8
    -3 1 -3 32113.8
    -1 3 -3 32469.5
    -3 1 -3 32033.1
    1 2 -3 30717.7
    2 1 3 31307.2
    -2 3 3 32345.3
    1 2 -3 31216.6
    -2 -1 -3 28994.0
    -2 3 2 6610.35
    1 2 -2 6396.94
    -3 1 -2 6408.41
    -1 -2 2 7298.77
    1 2 -2 6236.68
    -2 -1 -2 5222.15
    -3 2 2 6776.17
    -2 -1 -2 7285.28
    -1 3 -2 6438.51
    -2 3 2 6092.18
    -2 3 2 7864.67
    -3 1 -2 6060.30
    -3 2 2 7166.55
    3 -1 2 6085.63
    1 2 -1 111317.
    2 1 1 113933.
    2 -3 -1 115229.
    -2 -1 -1 118335.
    -1 -2 1 116117.
    -2 3 1 114284.
    -2 -1 -1 114118.
    3 -1 1 114473.
    -3 1 -1 113075.
    -3 2 1 115366.
    -3 2 1 113848.
    -2 3 1 121875.
    1 -3 1 112557.
    -3 1 -1 112513.
    -1 3 -1 113293.
    -3 2 1 111980.
    -2 3 0 30509.8
    2 1 0 31602.7
    2 1 0 30878.5
    -3 2 0 33086.8
    -1 3 0 29443.2
    1 2 0 30474.2
    -3 1 0 33201.9
    -1 -2 0 30612.1
    -2 -1 0 32383.7
    -2 3 0 30756.1
    -1 3 0 31065.5
    -2 -1 0 30620.2
    -3 1 0 31124.0
    1 2 0 31463.9
    -3 2 0 32304.3
    -1 -2 -1 264092.
    -3 1 1 258998.
    -3 1 1 264482.
    -1 3 1 265616.
    -2 3 -1 259910.
    -3 2 -1 266040.
    -2 -1 1 254360.
    1 2 1 252885.
    -1 3 1 260943.
    -3 1 1 259041.
    -2 -1 1 270481.
    -1 -2 -2 184954.
    -2 -1 2 188613.
    1 2 2 187386.
    -1 3 2 189838.
    -3 1 2 189792.
    -3 2 -2 193974.
    -1 3 2 191920.
    -3 2 -2 185556.
    3 -1 -2 192074.
    -3 1 2 188172.
    -2 3 -2 186369.
    1 -3 -2 187380.
    1 -3 -2 185674.
    2 1 -2 185423.
    -1 3 3 32232.6
    1 2 3 32695.7
    -2 -1 3 31788.0
    -3 1 3 32082.4
    2 1 -3 32514.2
    -1 3 3 33612.7
    -1 3 3 31821.9
    -1 -2 -3 31936.2
    -2 3 -3 31893.7
    -3 2 -3 31668.1
    1 -3 -3 32065.1
    -1 -2 -3 31051.5
    -3 2 -3 31635.9
    -1 -2 -3 31494.1
    -1 -2 -3 34132.0
    3 -1 -3 33078.2
    3 -1 -4 50322.7
    1 2 4 50280.7
    1 -3 -4 50965.3
    -2 3 -4 50898.5
    -3 2 -4 48968.3
    -1 3 4 49761.9
    -1 -2 -4 49565.6
    -3 2 -4 50924.4
    -3 1 4 48022.4
    2 1 -4 49941.2
    -1 -2 -4 51907.9
    -1 -2 -4 49975.3
    -1 3 4 49511.6
    -3 1 5 2897.94
    -1 -2 -5 2064.09
    -3 2 -5 2830.87
    -1 3 5 2298.07
    1 2 5 2407.63
    -2 3 -5 2636.01
    3 -1 -5 2590.27
    1 -3 -5 2529.91
    2 1 -5 2337.18
    -3 2 -5 2345.79
    -1 -2 -5 2652.51
    1 -3 -5 2829.75
    -1 -2 -5 2485.76
    1 2 6 67560.7
    1 -3 -6 63978.3
    -3 2 -6 64576.3
    -1 3 6 66445.6
    -1 -2 -6 63860.3
    -2 3 -6 62211.4
    3 -1 -6 63878.3
    2 1 -6 66654.2
    -1 -2 -6 63193.2
    1 -3 -6 61933.2
    -1 -2 -6 62761.5
    1 2 7 95353.1
    -1 -2 -7 97730.7
    -1 -2 -7 94286.1
    -3 2 -7 93354.1
    1 -3 -7 93755.1
    2 1 -7 92267.9
    -1 -2 -7 95536.1
    1 -3 -7 93895.6
    3 -1 -7 93408.5
    -2 3 -7 94262.2
    2 1 -7 92756.5
    -2 3 -8 4658.04
    2 1 -8 3880.69
    1 -3 -8 4372.83
    -3 2 -8 3969.71
    1 -3 -8 5444.75
    -1 -2 -8 3997.01
    -3 2 -8 4870.05
    2 1 -8 5110.65
    3 -1 -8 4823.09
    -3 2 -9 14631.0
    3 -1 -9 15912.3
    3 -1 -9 15836.5
    2 1 -9 14523.3
    -1 -2 -9 14274.6
    1 -3 -9 13770.8
    -2 3 -9 14081.3
    -3 2 -9 14675.8
    2 1 -9 14146.7
    1 -3 -9 15751.3
    -2 3 -10 11438.3
    3 -1 -10 10458.9
    1 -3 -10 10506.7
    2 1 -10 12566.8
    -3 2 -10 10820.9
    -1 -2 -10 11053.1
    3 -1 -10 11298.6
    -3 2 -10 10110.9
    2 1 -10 12750.0
    3 -1 -11 6050.02
    2 1 -11 8027.30
    2 1 -11 6069.79
    -3 2 -11 4518.86
    1 -3 -11 6715.37
    -2 3 -11 6555.88
    -1 -2 -11 7256.90
    3 -1 -11 6633.81
    0 3 -11 -52.2778
    3 -3 -11 290.110
    -3 0 -11 380.777
    3 -3 -10 37038.7
    0 3 -10 38704.0
    -3 0 -10 39644.6
    3 -3 -10 39402.8
    -3 0 -9 421.105
    0 3 -9 309.507
    3 -3 -9 329.616
    3 -3 -8 54805.3
    0 3 -8 55728.4
    -3 0 -8 58985.0
    -3 0 -7 52.8102
    0 3 -7 115.978
    3 -3 -7 374.962
    -3 0 -7 306.577
    0 3 -6 6827.00
    -3 3 6 6695.95
    -3 0 -6 6280.36
    -3 0 -6 5915.50
    3 -3 -6 6582.48
    -3 0 -5 1004.58
    -3 0 -5 1028.69
    0 3 -5 1423.00
    3 -3 -5 1215.13
    3 0 5 541.047
    -3 3 5 997.652
    -3 0 -4 6706.15
    -3 3 4 6085.56
    -3 3 4 6051.73
    0 3 -4 6920.27
    -3 0 -4 6554.71
    3 0 4 6661.47
    -3 3 3 37.1018
    0 3 -3 115.201
    -3 3 3 104.823
    -3 0 -3 100.604
    -3 0 -3 234.029
    3 0 3 18.0476
    -3 3 3 175.955
    0 3 -2 108099.
    -3 3 2 112839.
    -3 3 2 109156.
    -3 3 2 111619.
    -3 0 -2 112795.
    0 -3 2 111487.
    3 0 2 110509.
    -3 0 -2 109072.
    -3 0 -1 183.611
    -3 3 1 51.3802
    0 -3 1 39.8766
    0 3 -1 254.603
    -3 0 -1 253.279
    -3 3 1 12.6852
    -3 3 1 204.517
    0 3 0 384733.
    -3 0 0 384231.
    -3 3 0 384088.
    3 0 0 384142.
    0 3 0 384114.
    -3 0 0 396688.
    -3 3 0 371931.
    -3 3 0 388067.
    0 -3 0 390905.
    0 3 1 -10.9010
    -3 0 1 361.383
    -3 3 -1 42.3316
    3 0 -1 111.282
    0 3 1 -4.08550
    0 -3 -1 39.6797
    -3 3 -1 15.3078
    -3 0 1 -19.4312
    -3 0 1 274.026
    -3 0 2 358617.
    0 3 2 355944.
    3 0 -2 361825.
    0 3 2 353538.
    0 -3 -2 360186.
    -3 0 2 357574.
    -3 3 -2 359587.
    3 0 -3 -2.55488
    0 3 3 -33.6545
    0 -3 -3 168.617
    0 3 3 -52.4040
    -3 3 -3 62.2305
    -3 0 3 -35.3315
    0 3 3 36.4225
    0 -3 -3 5.67359
    -3 0 3 -4.25702
    -3 3 -4 189821.
    0 -3 -4 184419.
    0 3 4 190499.
    3 0 -4 187657.
    3 0 -5 -5.54798
    0 -3 -5 -48.4624
    0 -3 -5 123.491
    -3 3 -5 180.451
    0 -3 -5 -63.0331
    0 3 5 218.494
    0 -3 -6 52476.0
    0 3 6 53382.3
    -3 3 -6 53308.7
    0 -3 -6 51385.2
    0 -3 -6 53711.2
    3 0 -6 54414.4
    -3 3 -7 -137.276
    0 -3 -7 149.904
    0 3 7 -42.9956
    0 -3 -7 -33.6289
    3 0 -7 331.566
    3 0 -8 5536.23
    0 -3 -8 5922.26
    -3 3 -8 5824.01
    3 0 -9 -64.3797
    0 -3 -9 -102.851
    -3 3 -9 48.6320
    3 0 -9 -176.047
    3 0 -10 33940.2
    0 -3 -10 33886.8
    3 0 -10 32435.8
    -3 3 -10 36296.0
    0 -3 -11 435.476
    3 0 -11 84.7015
    -3 3 -11 -291.577
    3 0 -11 -354.015
    -3 3 -11 180.656
    -4 2 0 38478.7
    2 2 0 36956.9
    -2 -2 0 39055.1
    2 -4 0 41586.1
    -2 4 0 38237.9
    -4 2 0 39201.1
    -2 4 0 38635.4
    -4 2 0 37324.2
    -4 2 -1 114703.
    -4 2 1 114729.
    -2 4 -1 115831.
    -2 4 1 118527.
    -4 2 1 111224.
    -2 -2 1 117625.
    2 2 -1 112482.
    -2 4 1 113315.
    -4 2 1 115527.
    -4 2 1 114722.
    2 2 1 111864.
    -2 -2 -1 117153.
    -4 2 -1 112973.
    -4 2 2 29685.2
    2 2 -2 30300.6
    -2 -2 -2 31531.6
    -2 -2 2 29535.5
    2 2 2 30359.8
    -4 2 2 30103.2
    2 -4 -2 29829.7
    -2 4 -2 31120.1
    -4 2 -2 30284.5
    -2 4 2 31356.5
    -4 2 -2 31152.6
    -2 4 2 29416.8
    2 -4 -2 29927.4
    -2 4 -3 157801.
    -2 -2 3 154385.
    -2 -2 -3 149156.
    -4 2 -3 158664.
    -2 4 3 156184.
    -2 4 3 159555.
    -2 -2 -3 157241.
    2 2 3 157363.
    -4 2 3 156313.
    -4 2 -3 153778.
    2 -4 -3 155504.
    -2 4 3 160903.
    2 2 -3 153470.
    -4 2 4 72844.6
    -2 -2 -4 70222.1
    -2 4 4 71184.2
    2 2 4 72204.5
    2 2 -4 70503.3
    -4 2 -4 72758.2
    -2 4 4 71070.0
    -2 -2 -4 71033.2
    -4 2 -4 70877.1
    -2 -2 -4 72253.9
    -2 4 -4 71228.9
    2 -4 -4 68935.7
    4 -2 -4 73756.8
    -2 4 4 73393.9
    -2 -2 -5 14516.4
    -2 4 -5 14829.0
    -2 -2 -5 14092.5
    2 2 5 13056.4
    -4 2 5 14093.3
    -2 -2 -5 14345.6
    -4 2 -5 15283.2
    2 2 -5 13114.3
    2 2 -5 14221.3
    -4 2 -5 13966.2
    2 -4 -5 14856.2
    -2 4 5 15382.4
    4 -2 -5 15127.0
    -2 4 5 13167.6
    2 2 -6 155265.
    2 -4 -6 159826.
    -2 4 -6 163000.
    4 -2 -6 161198.
    -2 4 6 156789.
    2 2 -6 161112.
    2 2 6 164661.
    -2 -2 -6 160964.
    -4 2 6 159670.
    -4 2 -6 164634.
    -2 4 6 163325.
    2 -4 -6 165486.
    -4 2 -6 161914.
    -4 2 -7 26858.3
    2 -4 -7 24632.3
    -2 -2 -7 25465.5
    2 2 -7 26950.0
    -4 2 -7 26994.4
    -2 4 7 27661.5
    2 2 7 28217.6
    2 -4 -7 26019.2
    2 2 -7 25181.1
    -2 4 -7 27108.4
    4 -2 -7 25075.0
    -2 4 -8 674.607
    -4 2 -8 768.078
    4 -2 -8 643.321
    2 2 -8 322.351
    -2 -2 -8 610.651
    2 -4 -8 731.851
    2 -4 -8 329.577
    -4 2 -8 555.644
    2 2 -8 36.9025
    2 2 -9 13128.2
    -4 2 -9 12321.8
    2 -4 -9 12113.7
    2 2 -9 10676.3
    2 -4 -9 11377.2
    -2 -2 -9 12417.4
    -2 4 -9 12347.7
    -4 2 -9 11545.3
    4 -2 -9 11627.8
    4 -2 -10 11087.1
    -4 2 -10 9290.82
    2 -4 -10 9653.86
    -2 4 -10 9542.91
    2 2 -10 9326.48
    -2 -2 -10 10145.9
    2 2 -10 9224.07
    4 -2 -11 3758.25
    -2 -2 -11 4542.04
    2 2 -11 3557.03
    2 -4 -11 3022.30
    4 -2 -11 3488.19
    -4 2 -11 2728.08
    -2 4 -11 3403.79
    3 -4 -11 1984.03
    1 3 -11 1895.92
    -4 1 -11 3024.79
    -1 4 -11 1727.35
    4 -3 -11 2113.38
    4 -3 -11 1078.95
    -3 -1 -10 1063.47
    1 3 -10 964.122
    3 -4 -10 1237.09
    -4 1 -10 643.582
    4 -3 -10 612.000
    -1 4 -10 808.168
    -3 -1 -9 6146.44
    4 -3 -9 4961.56
    3 -4 -9 6732.53
    1 3 -9 6011.97
    -1 4 -9 5768.10
    -4 1 -9 4960.94
    3 -4 -8 13998.9
    -3 -1 -8 15612.5
    4 -3 -8 14743.1
    -1 4 -8 13036.3
    1 3 -8 14143.9
    -4 1 -8 14732.6
    -4 1 -8 14491.3
    -4 3 7 49731.1
    4 -3 -7 54016.0
    -3 -1 -7 56175.5
    3 -4 -7 53739.0
    1 3 -7 54260.4
    -3 4 7 57735.4
    -4 1 -7 53742.8
    -4 1 -7 54784.4
    -1 4 -7 55544.2
    -3 4 6 18420.6
    -3 -1 -6 18789.1
    3 -4 -6 15991.6
    -3 4 6 19478.3
    -4 1 -6 19474.5
    -4 1 -6 20139.4
    -3 -1 -6 18997.5
    4 -3 -6 19387.9
    -1 4 -6 17939.4
    1 3 -6 20809.6
    3 1 6 19389.0
    -4 3 6 19230.7
    3 1 5 15568.8
    -1 4 -5 16218.0
    1 3 -5 16856.8
    -3 4 5 15671.1
    -3 -1 -5 17051.3
    -3 4 5 17035.1
    -3 -1 -5 16658.3
    4 -3 -5 14900.3
    -4 1 -5 16601.2
    -4 3 5 17789.7
    -4 1 -5 16820.3
    -3 -1 -4 106411.
    -3 4 4 100497.
    -4 1 -4 104090.
    -3 -1 -4 102418.
    3 1 4 106714.
    -3 4 4 106890.
    -3 4 4 102841.
    1 3 -4 106286.
    -1 4 -4 103670.
    -4 3 4 103253.
    -4 1 -4 102892.
    -3 -1 -3 2590.09
    -4 3 3 2900.79
    4 -1 3 2522.53
    -1 4 -3 2836.44
    -4 1 -3 2480.73
    3 1 3 2661.78
    -4 1 -3 2236.83
    -4 1 -3 2952.05
    -1 -3 3 3219.17
    -3 4 3 2963.27
    -3 -1 -3 2588.21
    1 3 -3 2824.82
    -3 4 3 3615.98
    -3 4 3 2583.93
    -3 -1 -2 3681.48
    -4 1 -2 4040.29
    1 -4 2 3856.21
    3 -4 -2 4054.90
    4 -1 2 3786.77
    -1 4 -2 3898.08
    -4 3 2 4167.13
    -3 4 2 4303.64
    -4 1 -2 3824.55
    -3 4 2 4619.72
    -4 3 2 4794.77
    -3 -1 -2 4417.15
    -3 4 2 4312.17
    1 3 -2 3758.63
    -1 -3 2 4137.25
    -4 1 -1 26630.0
    1 -4 1 27750.0
    -1 -3 1 27531.8
    3 1 1 26543.9
    -4 3 1 27825.0
    3 1 1 26780.2
    -1 4 -1 26926.0
    -4 3 1 26139.1
    -4 3 1 27432.2
    1 3 -1 28302.1
    -4 1 -1 26721.8
    -3 -1 -1 28505.3
    -3 -1 -1 27027.5
    -4 3 1 28130.6
    -4 3 1 27586.9
    -3 4 1 28061.3
    -3 4 1 26392.0
    -4 3 0 4237.69
    -3 4 0 4421.07
    3 1 0 3710.68
    3 1 0 3962.25
    -3 -1 0 4302.38
    1 3 0 4181.83
    -4 3 0 4035.51
    1 -4 0 4295.06
    -1 -3 0 4755.46
    -4 1 0 4325.40
    -3 4 0 4188.52
    -1 4 0 3674.35
    -4 3 0 4468.48
    -4 3 0 4000.62
    -4 3 0 3770.61
    -1 4 0 4056.76
    -4 1 0 4037.56
    -3 -1 0 4609.44
    1 3 0 4008.78
    -4 1 1 116487.
    -1 4 1 127165.
    -1 4 1 125256.
    -3 4 -1 125495.
    -3 -1 1 121492.
    1 -4 -1 126053.
    -4 1 1 128062.
    1 3 1 117143.
    1 3 1 124171.
    -3 -1 1 121021.
    -4 3 -1 123394.
    -1 -3 -1 120223.
    -3 -1 1 122396.
    -4 3 -1 115791.
    -4 1 1 121046.
    3 1 -1 123626.
    1 -4 -2 937.518
    -4 3 -2 862.702
    -3 -1 2 794.825
    -1 -3 -2 1335.88
    1 3 2 825.294
    4 -1 -2 708.414
    -1 4 2 619.721
    -4 3 -2 688.936
    -4 1 2 671.779
    3 1 -2 756.179
    -3 -1 2 1274.09
    -3 4 -2 652.763
    -4 1 2 927.455
    -1 4 2 673.227
    -4 1 3 62350.7
    -1 4 3 58775.9
    3 1 -3 61187.1
    -4 3 -3 62482.3
    1 3 3 59373.1
    4 -1 -3 59471.6
    -1 4 3 61065.5
    -4 1 3 59946.4
    -1 4 3 60310.4
    1 -4 -3 62522.9
    -3 -1 3 60585.6
    1 -4 -3 60463.9
    -1 -3 -3 60513.0
    -4 3 -3 60487.8
    -3 4 -3 62416.3
    -1 4 4 66350.7
    -1 -3 -4 61958.4
    3 1 -4 67152.7
    -1 4 4 66686.4
    -4 3 -4 63692.7
    -4 1 4 65112.6
    1 -4 -4 64418.9
    4 -1 -4 65752.5
    -3 4 -4 67020.7
    -4 3 -4 66761.2
    -1 -3 -4 67027.7
    -1 4 4 67164.9
    1 3 4 69061.5
    -1 -3 -4 63546.5
    3 1 -5 58713.0
    -1 -3 -5 63487.3
    1 -4 -5 59803.4
    -1 -3 -5 64026.8
    -1 4 5 64178.0
    -4 3 -5 60233.2
    1 3 5 60347.3
    -1 -3 -5 63248.2
    -1 4 5 60905.4
    -4 1 5 60072.9
    4 -1 -5 61579.4
    -3 4 -5 59040.1
    -4 3 -5 61772.4
    1 3 6 3168.71
    -4 3 -6 3037.76
    -1 -3 -6 3334.13
    1 -4 -6 3427.84
    1 -4 -6 3315.78
    3 1 -6 3296.12
    -4 3 -6 3013.37
    -3 4 -6 3509.56
    4 -1 -6 3718.10
    -1 4 6 3619.34
    -1 -3 -6 3839.31
    4 -1 -7 40902.7
    3 1 -7 38917.9
    -4 3 -7 41669.3
    -1 4 7 42241.0
    1 3 7 42448.5
    1 -4 -7 38348.8
    1 -4 -7 41628.3
    -3 4 -7 40852.9
    -1 -3 -7 44544.9
    -4 3 -7 39331.3
    3 1 -8 51485.3
    1 3 8 49779.6
    1 -4 -8 52238.0
    -3 4 -8 50950.0
    4 -1 -8 49563.2
    -4 3 -8 51420.7
    1 -4 -8 50344.0
    -4 3 -8 51877.3
    3 1 -8 50366.6
    -1 4 8 51846.2
    -1 -3 -8 51514.5
    3 1 -9 756.609
    3 1 -9 37.5681
    -4 3 -9 322.696
    -1 -3 -9 407.384
    -4 3 -9 525.657
    4 -1 -9 784.862
    1 -4 -9 63.0696
    -3 4 -9 249.822
    -1 -3 -10 18426.1
    3 1 -10 17943.2
    -3 4 -10 21092.4
    -4 3 -10 19169.9
    4 -1 -10 21215.4
    -4 3 -10 20587.0
    1 -4 -10 18141.6
    4 -1 -10 18031.9
    3 1 -10 19162.0
    3 1 -11 14359.4
    3 1 -11 12777.5
    -3 4 -11 11695.4
    -4 3 -11 13108.0
    -1 -3 -11 12473.7
    1 -4 -11 13808.0
    4 -1 -11 13641.0
    4 -1 -11 12929.4
    4 -4 -11 85.6184
    4 -4 -10 2875.59
    -4 0 -10 1926.07
    0 4 -10 2648.01
    0 4 -9 300.280
    -4 0 -9 337.249
    4 -4 -9 177.207
    -4 0 -8 91928.8
    4 -4 -8 88020.5
    0 4 -8 95135.4
    0 4 -7 364.294
    -4 0 -7 44.7606
    -4 4 7 171.949
    4 -4 -7 182.715
    0 4 -6 1950.05
    -4 0 -6 1869.95
    4 -4 -6 1343.39
    -4 4 6 1101.72
    -4 0 -6 1728.24
    -4 0 -5 174.062
    -4 0 -5 97.2765
    4 0 5 -14.9904
    0 4 -5 -38.5424
    -4 4 5 44.4701
    -4 0 -5 117.835
    4 0 4 364005.
    -4 0 -4 368304.
    0 4 -4 367095.
    -4 4 4 358702.
    -4 0 -4 366772.
    -4 0 -4 366628.
    -4 4 4 365103.
    -4 0 -3 147.982
    0 -4 3 312.668
    0 4 -3 -63.8088
    -4 4 3 52.0285
    4 0 3 134.959
    -4 4 3 63.5609
    -4 4 3 48.0237
    -4 0 -3 307.822
    0 4 -2 12128.9
    -4 4 2 11107.4
    0 -4 2 12069.5
    -4 4 2 12504.1
    -4 4 2 10395.9
    -4 0 -2 11487.7
    -4 0 -2 12840.0
    -4 4 1 82.4646
    -4 4 1 33.5975
    -4 4 1 159.000
    -4 0 -1 39.6340
    0 -4 1 -50.3267
    -4 0 -1 117.596
    0 4 -1 22.5682
    -4 4 0 311656.
    -4 4 0 304397.
    -4 0 0 307339.
    0 4 0 317285.
    4 0 0 318220.
    0 4 0 311362.
    -4 0 0 302550.
    -4 4 0 311479.
    0 -4 -1 178.839
    -4 0 1 92.6178
    -4 0 1 358.059
    4 0 -1 107.533
    -4 4 -1 231.759
    0 4 1 59.2603
    0 4 1 262.257
    -4 0 1 425.603
    4 0 -2 182732.
    -4 0 2 184325.
    -4 0 2 187183.
    -4 4 -2 181756.
    0 4 2 181715.
    0 -4 -2 188235.
    -4 4 -2 185616.
    0 4 2 182088.
    0 -4 -3 55.0203
    0 4 3 40.0822
    4 0 -3 34.7554
    -4 0 3 -73.9840
    -4 4 -3 25.0727
    -4 0 3 114.537
    0 4 3 117.647
    -4 4 -3 11.1842
    0 4 4 116487.
    0 -4 -4 114445.
    -4 0 4 113385.
    -4 4 -4 114378.
    4 0 -4 119031.
    0 4 4 115435.
    0 4 4 115539.
    0 -4 -5 -41.0070
    0 -4 -5 87.0022
    -4 4 -5 135.029
    0 -4 -5 -49.9926
    0 4 5 -198.916
    4 0 -5 179.119
    0 -4 -6 7253.58
    -4 4 -6 7955.80
    4 0 -6 7980.89
    0 -4 -6 7268.86
    0 4 6 7199.93
    4 0 -7 54.8922
    0 -4 -7 78.8534
    -4 4 -7 99.4066
    0 4 8 132089.
    -4 4 -8 122984.
    0 -4 -8 118728.
    4 0 -8 121283.
    0 -4 -9 163.925
    -4 4 -9 52.9032
    4 0 -9 237.458
    -4 4 -9 72.6049
    4 0 -10 1431.70
    -4 4 -10 1515.92
    -4 4 -10 841.911
    0 -4 -10 993.067
    4 0 -10 1317.95
    -4 4 -11 79.0767
    0 -4 -11 543.799
    -4 4 -11 -224.309
    3 -5 -11 744.409
    -2 5 -10 931.940
    -3 -2 -10 52.7096
    2 3 -10 457.660
    3 -5 -10 284.307
    -5 2 -10 711.505
    5 -3 -10 311.019
    5 -3 -9 8206.35
    2 3 -9 7236.33
    -2 5 -9 9409.84
    -3 -2 -9 8205.35
    3 -5 -9 7358.81
    -5 2 -9 8277.43
    3 -5 -9 8222.61
    -2 5 -8 28370.6
    -3 -2 -8 29162.3
    5 -3 -8 27545.3
    -5 2 -8 27832.7
    2 3 -8 26791.0
    -5 2 -8 28288.5
    3 -5 -8 28816.4
    3 2 8 28492.2
    3 -5 -8 25606.3
    -3 -2 -8 27296.8
    2 3 -7 12851.4
    5 -3 -7 11206.2
    3 -5 -7 11110.5
    3 2 7 12751.5
    -5 2 -7 12327.8
    -5 2 -7 11856.1
    -3 5 7 11161.4
    -3 -2 -7 12230.5
    3 -5 -7 11524.3
    -5 3 7 12610.2
    -2 5 -7 12267.9
    -3 -2 -7 11707.5
    5 -3 -6 54716.4
    -5 2 -6 54286.3
    2 3 -6 55150.7
    -5 2 -6 54221.0
    3 -5 -6 53210.4
    3 2 6 58110.5
    -3 5 6 54096.6
    -3 5 6 54167.9
    -2 5 -6 53055.6
    2 3 -6 52641.2
    -5 3 6 53514.2
    -3 -2 -6 54449.8
    -5 3 5 5007.09
    2 3 -5 4900.26
    5 -3 -5 4412.94
    3 -5 -5 4313.87
    -5 2 -5 4144.39
    -3 5 5 4221.63
    -3 5 5 4681.14
    -5 2 -5 3858.28
    2 3 -5 3976.39
    -3 -2 -5 4475.47
    3 2 5 3297.39
    -2 5 -5 3308.34
    -5 3 4 144959.
    -2 -3 4 150530.
    -5 2 -4 145487.
    -2 5 -4 150164.
    -3 5 4 149072.
    3 -5 -4 146853.
    -5 2 -4 142098.
    3 2 4 147242.
    -3 5 4 148169.
    2 3 -4 143647.
    -3 5 4 146427.
    -3 -2 -4 146710.
    -5 2 -3 58251.6
    2 3 -3 57073.4
    -3 -2 -3 59644.5
    3 -5 -3 58596.9
    -3 5 3 55554.5
    -3 5 3 59944.2
    -5 3 3 59801.8
    -2 -3 3 62481.6
    -2 5 -3 58981.2
    -5 2 -3 58235.2
    -3 5 3 58124.2
    -5 2 -2 191614.
    -5 3 2 190545.
    -2 -3 2 192114.
    -5 2 -2 184733.
    3 2 2 189944.
    -2 5 -2 194071.
    -5 3 2 188619.
    2 3 -2 191277.
    -3 5 2 200726.
    -3 5 2 190213.
    -3 -2 -2 192138.
    -3 -2 -1 1582.98
    -5 3 1 1856.30
    -5 2 -1 2016.70
    -3 5 1 2213.82
    -3 5 1 1760.78
    2 -5 1 1699.27
    -5 3 1 1808.14
    -5 3 1 1885.08
    -2 -3 1 1524.32
    2 3 -1 2015.96
    -5 3 1 1890.43
    -2 5 -1 1898.80
    -5 2 -1 1595.27
    3 2 1 1714.22
    -3 5 0 26100.3
    -3 -2 0 25871.6
    3 -5 0 23479.2
    -5 2 0 23027.8
    2 3 0 24726.9
    -5 2 0 26042.3
    -2 5 0 25131.4
    2 3 0 24992.8
    2 -5 0 25279.5
    -5 3 0 25035.4
    -5 3 0 25739.3
    -5 3 0 26289.3
    -3 5 0 25342.9
    3 2 0 24681.5
    -5 2 0 24073.4
    -2 -3 0 25207.2
    -5 3 0 25386.9
    -2 5 0 26939.5
    -3 -2 1 5038.87
    -3 -2 1 7348.64
    -3 5 -1 6029.33
    -5 2 1 6050.86
    3 2 -1 5408.40
    -5 3 -1 5785.83
    3 2 -1 5000.96
    -2 -3 -1 5383.99
    2 3 1 5049.47
    -2 5 1 5464.94
    -5 2 1 5090.07
    -2 5 1 5397.06
    -5 2 1 5269.14
    -5 3 -1 5697.56
    2 3 1 4686.55
    -5 3 -2 5846.75
    -3 -2 2 6461.88
    3 2 -2 6513.11
    -5 2 2 6327.36
    2 3 2 6176.55
    -3 5 -2 6203.68
    -2 5 2 6646.77
    2 -5 -2 7107.01
    -5 2 2 6093.22
    -2 -3 -2 6725.48
    -5 3 -2 6524.00
    -2 5 2 7576.13
    -5 3 -3 70478.7
    -2 5 3 72479.7
    -2 5 3 71169.0
    -3 -2 3 69988.6
    -3 5 -3 71692.2
    2 3 3 74258.0
    -2 -3 -3 70939.4
    5 -2 -3 73010.1
    2 -5 -3 72640.4
    3 2 -3 70249.8
    -2 5 3 70155.8
    -5 2 3 70511.5
    -5 3 -3 70706.3
    -2 -3 -4 9609.75
    -2 5 4 8612.83
    5 -2 -4 9447.24
    -3 -2 4 9029.38
    -5 3 -4 8974.52
    -3 5 -4 9246.26
    3 2 -4 9636.93
    -5 3 -4 9375.45
    2 3 4 10380.9
    2 -5 -4 8649.73
    -5 2 4 9660.14
    -2 5 4 9788.39
    -2 5 4 9089.29
    -2 -3 -4 9943.07
    2 -5 -4 9711.00
    2 3 5 17952.5
    -5 3 -5 19008.5
    2 -5 -5 16756.5
    5 -2 -5 17920.5
    -2 5 5 17866.4
    -2 5 5 19103.3
    -3 5 -5 19567.2
    3 2 -5 18236.7
    -5 3 -5 18228.8
    -2 5 5 18600.5
    -5 2 5 19552.8
    -2 -3 -5 17584.3
    -3 5 -6 53235.4
    3 2 -6 50131.8
    -2 5 6 50330.9
    2 -5 -6 50188.0
    2 3 6 48015.9
    -5 3 -6 49964.8
    5 -2 -6 51453.8
    -5 3 -6 52560.5
    -2 -3 -6 51599.1
    -5 2 6 50812.0
    -2 5 7 8387.06
    -2 -3 -7 7152.34
    -5 3 -7 8598.53
    2 3 7 8477.96
    2 -5 -7 8038.67
    5 -2 -7 8644.89
    2 -5 -7 8242.72
    3 2 -7 7127.90
    3 2 -7 7805.44
    -5 3 -7 6161.00
    -3 5 -7 8275.22
    -2 -3 -7 8063.40
    3 2 -8 65898.5
    -3 5 -8 67471.8
    -5 3 -8 70591.7
    2 -5 -8 71413.4
    -5 3 -8 71914.4
    2 -5 -8 65823.4
    -2 5 8 75847.5
    3 2 -8 70388.2
    -2 -3 -8 69451.6
    5 -2 -8 70934.1
    2 3 8 70945.7
    5 -2 -9 26357.3
    3 2 -9 25632.5
    -5 3 -9 25175.3
    -3 5 -9 25813.8
    2 -5 -9 25504.0
    -5 3 -9 25361.1
    3 2 -9 25440.8
    -2 -3 -9 25430.8
    -2 -3 -10 80181.0
    -5 3 -10 77957.2
    3 2 -10 78997.0
    -3 5 -10 74372.0
    2 -5 -10 73885.9
    5 -2 -10 78897.2
    3 2 -10 73759.4
    2 -5 -11 2442.79
    5 -2 -11 1608.42
    -5 3 -11 2134.62
    4 -5 -11 17343.9
    4 -5 -11 19286.6
    -4 -1 -10 184.281
    5 -4 -10 -302.289
    4 -5 -10 747.492
    4 -5 -10 68.0131
    -5 1 -10 385.084
    1 4 -10 255.575
    -1 5 -10 58.1204
    1 4 -9 245.882
    -1 5 -9 58.7389
    4 -5 -9 644.904
    5 -4 -9 444.874
    -4 -1 -9 932.729
    -5 1 -9 721.306
    -5 4 8 76688.9
    -4 -1 -8 72667.1
    -1 5 -8 76846.3
    -5 1 -8 80492.6
    5 -4 -8 73419.8
    4 -5 -8 76700.9
    1 4 -8 74761.4
    -4 -1 -8 80844.6
    -5 4 7 2651.61
    -4 5 7 2254.26
    -1 5 -7 2220.42
    5 -4 -7 2302.73
    -4 -1 -7 1862.77
    4 1 7 1731.43
    4 -5 -7 2091.56
    -5 1 -7 2534.58
    1 4 -7 2328.11
    4 1 6 10687.1
    -5 1 -6 11159.9
    -5 1 -6 10980.9
    -1 5 -6 11691.2
    5 -4 -6 10760.6
    1 4 -6 11501.0
    -4 5 6 12241.8
    -4 5 6 11610.4
    -5 4 6 10715.3
    -4 -1 -6 12148.2
    -5 1 -5 165884.
    4 1 5 163336.
    -4 -1 -5 166500.
    1 4 -5 166419.
    -5 4 5 163183.
    -1 5 -5 160888.
    -4 5 5 154849.
    -4 5 5 163598.
    -5 1 -5 160531.
    -4 5 4 37430.9
    -1 5 -4 37535.0
    -4 5 4 37270.3
    5 -1 4 36457.8
    1 4 -4 36129.8
    -5 1 -4 36198.0
    -5 1 -4 34309.9
    -5 4 4 37448.7
    -4 -1 -4 37120.5
    4 1 4 36334.6
    -4 5 4 36969.6
    5 -1 3 14436.1
    -5 1 -3 15982.9
    -4 -1 -3 15704.0
    -4 -1 -3 15922.0
    -1 -4 3 15064.9
    -5 4 3 13637.2
    -5 4 3 14952.2
    4 1 3 14518.9
    -1 5 -3 16718.0
    -4 5 3 15570.4
    1 4 -3 15928.6
    -4 5 3 15593.6
    -5 1 -3 16038.2
    -4 5 3 15951.2
    5 -1 2 24929.4
    -4 5 2 22294.9
    4 -5 -2 24381.8
    1 -5 2 24199.4
    -1 -4 2 22719.6
    -5 4 2 22662.5
    1 4 -2 23951.5
    -1 5 -2 22914.8
    -5 4 2 23384.6
    -5 4 2 24568.0
    -4 5 2 23985.4
    -4 -1 -2 24094.0
    -4 -1 -2 25620.9
    -5 1 -2 23558.8
    -4 5 2 25043.8
    -5 1 -2 23078.2
    -5 4 1 7673.77
    -5 4 1 7359.88
    -4 5 1 6738.32
    -5 1 -1 8393.80
    1 -5 1 7941.68
    -1 -4 1 8351.61
    -1 5 -1 7715.82
    4 1 1 7579.67
    -5 1 -1 7037.99
    -4 5 1 7712.88
    -5 4 1 7811.38
    1 4 -1 7847.44
    -4 -1 -1 7526.43
    -5 4 1 7375.89
    -4 -1 -1 7562.60
    -4 5 0 147305.
    -4 -1 0 144641.
    -5 1 0 151902.
    -1 -4 0 146341.
    -5 4 0 147191.
    1 4 0 149805.
    -5 4 0 149809.
    -1 5 0 156367.
    -5 4 0 150713.
    -4 5 0 149827.
    1 4 0 152919.
    -4 -1 0 149840.
    4 1 0 153430.
    -1 5 0 146764.
    -5 1 0 140753.
    4 1 0 145173.
    -5 4 0 149590.
    -5 4 0 144174.
    1 -5 0 146924.
    -1 5 1 104036.
    -1 -4 -1 106168.
    -4 5 -1 103667.
    4 1 -1 103122.
    4 1 -1 106894.
    -5 1 1 108642.
    -4 -1 1 105004.
    -5 4 -1 106190.
    1 4 1 104191.
    -5 1 1 105467.
    1 -5 -1 106289.
    -4 -1 1 105160.
    -5 1 1 107956.
    -4 -1 1 107413.
    1 4 1 101570.
    -5 4 -1 101744.
    -5 1 2 762.626
    1 -5 -2 503.291
    -4 -1 2 688.510
    1 4 2 403.865
    -5 4 -2 444.842
    -5 4 -2 338.276
    -1 5 2 495.896
    -1 -4 -2 498.790
    5 -1 -2 351.508
    -4 5 -2 962.586
    -5 1 2 363.219
    -4 -1 2 800.823
    -1 5 2 612.950
    1 4 2 408.301
    4 1 -2 503.288
    -5 1 3 3090.31
    -4 -1 3 3093.94
    -1 5 3 3689.13
    -1 5 3 2707.14
    -5 4 -3 3515.69
    -4 5 -3 3514.42
    -5 1 3 3651.52
    -1 -4 -3 3416.80
    4 1 -3 3055.37
    -5 4 -3 2946.66
    5 -1 -3 3444.06
    1 -5 -3 3613.98
    1 4 3 3233.97
    -5 4 -4 56481.5
    -5 4 -4 56207.3
    -1 5 4 56043.8
    -5 1 4 57402.0
    -4 -1 4 57720.8
    -4 5 -4 56133.4
    1 4 4 55527.4
    4 1 -4 57517.9
    -1 -4 -4 56858.9
    5 -1 -4 56528.0
    1 -5 -4 57713.5
    -1 5 4 58487.1
    -1 5 4 55016.9
    1 4 4 56693.1
    -5 1 5 680.206
    -5 4 -5 579.602
    -1 -4 -5 1106.39
    1 -5 -5 927.410
    -5 4 -5 1106.38
    -1 5 5 1050.55
    1 -5 -5 982.507
    4 1 -5 442.701
    5 -1 -5 1114.99
    -1 5 5 1089.56
    1 4 5 735.174
    -4 5 -5 672.702
    1 4 6 1476.72
    1 -5 -6 1266.11
    -1 -4 -6 730.181
    4 1 -6 812.432
    -1 5 6 1145.21
    1 -5 -6 1417.31
    -5 4 -6 964.337
    5 -1 -6 962.432
    -5 4 -6 1440.27
    -4 5 -6 1009.53
    -1 -4 -7 61650.3
    -5 4 -7 62747.3
    1 4 7 61520.1
    -4 5 -7 58934.5
    1 -5 -7 63450.1
    -1 -4 -7 60751.3
    4 1 -7 59132.6
    5 -1 -7 63143.4
    -5 4 -7 57966.3
    -1 5 7 60219.2
    1 4 8 19819.9
    -1 -4 -8 19078.5
    -5 4 -8 18429.7
    -5 4 -8 17453.2
    -4 5 -8 16704.0
    4 1 -8 18782.1
    5 -1 -8 19700.3
    -1 5 8 19179.0
    1 -5 -8 19105.3
    -1 -4 -8 18598.2
    -1 -4 -9 1528.71
    4 1 -9 2269.78
    1 -5 -9 1213.81
    5 -1 -9 1657.25
    1 4 9 1216.99
    -1 5 9 1296.43
    -5 4 -9 1649.91
    4 1 -9 1492.03
    -5 4 -9 1850.44
    -4 5 -9 833.568
    1 -5 -10 13218.9
    -5 4 -10 12024.1
    -5 4 -10 9995.78
    -4 5 -10 11460.9
    -1 -4 -10 12994.5
    4 1 -10 11873.7
    5 -1 -10 12602.0
    4 1 -10 11210.6
    -4 5 -11 164.161
    -5 4 -11 2.77833
    -5 4 -11 68.8392
    -5 0 -10 89341.7
    0 5 -10 87522.8
    5 -5 -10 80714.8
    -5 0 -10 84716.8
    5 -5 -9 -159.573
    0 5 -9 44.6912
    -5 0 -9 24.5272
    -5 0 -9 375.021
    -5 5 8 150611.
    0 5 -8 149137.
    5 -5 -8 142237.
    -5 0 -8 144863.
    0 5 -7 -192.890
    -5 0 -7 142.679
    5 -5 -7 92.7083
    -5 5 7 250.526
    0 5 -6 22917.9
    5 0 6 19750.3
    -5 5 6 21236.3
    -5 0 -6 20542.1
    -5 5 5 332.334
    0 5 -5 -152.207
    5 0 5 225.613
    -5 0 -5 367.511
    -5 0 -4 137370.
    5 0 4 139321.
    0 5 -4 137443.
    -5 5 4 133143.
    -5 5 4 139387.
    -5 5 4 138500.
    -5 0 -4 139706.
    0 5 -3 152.436
    -5 0 -3 -9.71228
    -5 0 -3 142.878
    -5 5 3 97.4624
    0 -5 3 2.67415
    -5 5 3 147.125
    5 0 3 80.0733
    -5 5 3 -143.967
    -5 0 -2 77529.5
    -5 0 -2 78209.4
    0 -5 2 77965.7
    0 5 -2 77446.7
    5 0 2 74499.6
    -5 5 2 80786.1
    -5 5 2 79194.3
    -5 5 2 81834.5
    0 5 -1 239.216
    -5 5 1 192.535
    -5 0 -1 283.636
    -5 5 1 210.709
    0 5 -1 132.166
    0 -5 1 4.49007
    5 0 1 8.84621
    -5 0 -1 184.369
    -5 5 1 25.6660
    0 5 0 5591.66
    0 -5 0 6246.64
    -5 5 0 5641.78
    0 5 0 5190.88
    5 0 0 5112.89
    -5 0 0 5420.03
    -5 0 0 5771.89
    -5 5 0 6048.75
    -5 5 0 5821.17
    -5 0 1 36.7478
    0 -5 -1 2.01260
    -5 0 1 116.157
    -5 5 -1 61.4926
    -5 5 -1 136.287
    -5 0 1 -124.786
    5 0 -1 187.954
    0 5 1 163.181
    0 5 1 83.6647
    0 5 2 293972.
    0 -5 -2 297993.
    5 0 -2 297001.
    -5 5 -2 300763.
    -5 0 2 300747.
    0 5 2 288623.
    -5 0 2 292668.
    0 -5 -3 -78.0659
    -5 5 -3 -2.36918
    -5 0 3 226.629
    0 5 3 288.546
    -5 5 -3 113.181
    -5 0 3 455.822
    5 0 -3 -17.6558
    -5 0 4 306878.
    -5 5 -4 307139.
    -5 0 4 303429.
    0 5 4 303639.
    5 0 -4 303115.
    -5 5 -4 306834.
    0 5 4 307657.
    0 -5 -4 312555.
    -5 5 -5 45.8385
    0 -5 -5 2.03309
    5 0 -5 137.148
    -5 5 -5 187.177
    0 5 5 -73.8589
    -5 5 -6 92902.2
    0 5 6 92433.9
    -5 5 -6 94347.5
    0 -5 -6 95128.1
    5 0 -6 91290.3
    0 -5 -7 117.279
    0 -5 -7 477.366
    5 0 -7 376.011
    -5 5 -7 500.859
    -5 5 -7 212.174
    0 5 7 41.8457
    -5 5 -8 29645.0
    0 -5 -8 31971.6
    -5 5 -8 29117.2
    0 5 8 31303.4
    5 0 -8 30716.8
    0 -5 -8 30732.3
    0 -5 -9 -59.5680
    -5 5 -9 65.5100
    5 0 -9 150.279
    0 5 9 152.887
    5 0 -10 1942.71
    -5 5 -10 2033.99
    5 0 -10 2356.57
    -5 5 -10 1495.70
    0 -5 -10 1739.90
    -5 5 -11 -146.151
    -3 -3 0 106875.
    -3 6 0 106340.
    -6 3 0 108863.
    3 -6 0 107639.
    -6 3 0 108376.
    -3 6 0 113140.
    -6 3 0 107096.
    -6 3 0 108165.
    3 3 0 105902.
    -3 6 1 31162.8
    -3 6 1 30693.6
    -6 3 1 29145.5
    -3 6 -1 30107.0
    -6 3 1 28941.4
    -3 -3 1 29225.9
    3 3 -1 29603.8
    -6 3 -1 31739.3
    -6 3 1 30432.0
    3 3 1 29798.4
    -3 -3 -1 28785.6
    -6 3 1 29550.0
    -6 3 -1 28541.4
    -6 3 -2 179559.
    -6 3 2 178680.
    -3 6 2 182961.
    -3 -3 2 174054.
    -3 6 -2 171918.
    3 3 2 172277.
    -6 3 -2 167958.
    -3 -3 -2 175439.
    -6 3 2 179428.
    -3 6 2 175353.
    -6 3 -3 5703.83
    -3 6 3 5863.01
    -3 6 3 5381.80
    -6 3 3 5676.90
    -3 -3 3 5723.69
    -3 6 -3 6641.55
    -3 -3 -3 4800.47
    -3 6 3 5414.27
    -6 3 -3 4673.52
    3 3 -4 29199.7
    -3 6 4 28614.4
    -3 6 -4 29765.0
    -3 -3 4 31474.8
    6 -3 -4 29874.8
    3 -6 -4 30612.3
    -6 3 -4 32294.3
    -3 6 4 29100.5
    3 3 4 29983.0
    -6 3 4 27952.9
    -3 -3 -4 30827.5
    -6 3 -4 29687.7
    -3 6 4 32993.2
    -3 6 -5 302.488
    -6 3 5 289.631
    -3 6 5 132.321
    -3 -3 -5 365.244
    -6 3 -5 295.662
    3 3 -5 146.319
    -6 3 -5 13.3251
    3 3 -5 218.169
    6 -3 -5 154.508
    -3 6 5 968.051
    -3 6 5 137.668
    3 3 5 137.618
    3 -6 -5 14.8541
    3 3 -6 30796.4
    -6 3 6 31988.9
    -6 3 -6 33346.1
    -3 6 -6 30161.7
    3 -6 -6 33210.7
    6 -3 -6 31770.2
    3 3 -6 29406.8
    -3 6 6 33109.1
    3 3 6 32849.1
    -3 -3 -6 32944.0
    -6 3 -6 32028.3
    3 3 -7 16408.6
    3 -6 -7 17198.9
    -6 3 -7 19330.6
    3 3 7 16344.7
    -3 6 7 18930.1
    -3 6 -7 19222.2
    -6 3 -7 19736.2
    3 -6 -7 18963.5
    6 -3 -7 18046.1
    -6 3 7 18595.1
    3 3 -7 18533.1
    -3 -3 -7 19085.8
    -3 6 8 496.717
    3 3 8 582.257
    3 -6 -8 842.852
    6 -3 -8 735.579
    -3 -3 -8 653.826
    3 3 -8 203.279
    -3 6 -8 1531.75
    -6 3 -8 630.774
    -6 3 -8 511.946
    3 -6 -8 660.876
    -3 6 -9 1021.70
    -3 -3 -9 867.902
    3 3 -9 500.428
    -6 3 -9 618.519
    3 -6 -9 388.212
    3 3 9 1042.54
    6 -3 -9 715.028
    -3 6 -10 25177.1
    -6 3 -10 23156.9
    3 -6 -10 24704.3
    3 3 -10 22324.7
    6 -3 -10 23692.3
    -3 -3 -10 23265.0
    3 -6 -11 1418.54
    2 4 -10 8706.29
    6 -4 -10 9385.70
    -2 6 -10 9424.14
    4 -6 -10 8347.32
    -6 2 -10 10203.3
    -4 -2 -10 10342.4
    -6 2 -9 15873.2
    2 4 -9 15649.9
    -2 6 -9 17216.0
    6 -4 -9 13994.8
    4 -6 -9 15651.1
    4 -6 -9 15198.6
    -4 -2 -9 13520.2
    -2 6 -8 5859.22
    -6 4 8 5951.68
    4 2 8 6053.28
    -4 -2 -8 5065.38
    2 4 -8 5427.77
    -6 2 -8 6380.19
    4 -6 -8 5663.45
    6 -4 -8 5221.94
    4 -6 -8 5554.18
    4 -6 -7 2406.34
    -6 4 7 2640.78
    -4 6 7 2132.55
    6 -4 -7 2150.98
    -4 -2 -7 1748.04
    -6 2 -7 2495.52
    2 4 -7 1603.87
    -2 6 -7 2203.99
    -6 2 -7 2163.42
    4 -6 -7 2416.42
    4 2 7 2341.13
    -6 2 -7 2327.73
    4 2 6 81902.4
    -6 4 6 82123.7
    -4 -2 -6 81850.3
    -4 6 6 81459.9
    -6 2 -6 87982.7
    -2 6 -6 84756.0
    2 4 -6 80725.4
    4 -6 -6 86001.0
    6 -4 -6 78957.8
    -6 2 -6 77445.8
    -4 6 6 80979.2
    4 2 5 104002.
    -6 2 -5 100603.
    -6 4 5 100659.
    -4 6 5 102177.
    -2 6 -5 105497.
    4 -6 -5 102878.
    -4 6 5 105097.
    6 -4 -5 102799.
    -4 6 5 101038.
    -4 -2 -5 101806.
    -6 2 -5 106842.
    2 4 -5 100006.
    -6 2 -4 58284.4
    -2 -4 4 56665.1
    -2 6 -4 54475.1
    4 2 4 55294.0
    4 -6 -4 56253.0
    -6 2 -4 55998.1
    -6 4 4 56032.7
    -4 6 4 57068.0
    -4 6 4 55941.4
    -4 -2 -4 55302.9
    -4 6 4 56423.3
    2 4 -4 53731.7
    -6 2 -3 88892.3
    -4 6 3 80833.6
    -6 4 3 84359.4
    2 4 -3 87660.7
    -2 6 -3 84576.1
    4 -6 -3 89820.0
    -2 -4 3 86255.0
    -4 6 3 85892.8
    -4 -2 -3 85444.9
    -6 2 -3 82295.9
    -4 6 3 88176.5
    2 4 -2 293475.
    -4 -2 -2 288123.
    -6 4 2 295699.
    -2 6 -2 288345.
    -6 4 2 292102.
    -4 6 2 295082.
    -4 -2 -2 291181.
    -6 2 -2 293129.
    -4 6 2 305902.
    -2 -4 2 290068.
    -4 6 2 295050.
    -6 2 -2 299446.
    -4 6 1 36419.2
    -4 6 1 36050.2
    -6 2 -1 36923.1
    -6 4 1 37757.7
    2 -6 1 35523.7
    -6 2 -1 36337.8
    -2 -4 1 37498.7
    2 4 -1 33294.5
    4 2 1 35978.0
    -2 6 -1 36536.9
    -4 -2 -1 35599.8
    -6 4 1 36484.0
    2 4 -1 36595.4
    -6 4 1 34422.6
    -6 4 1 38567.5
    -4 -2 -1 34502.4
    -2 -4 0 2362.32
    -6 4 0 2578.15
    -4 -2 0 2994.67
    -6 2 0 2214.23
    -2 6 0 2703.81
    -4 6 0 2585.38
    2 -6 0 2500.77
    -4 6 0 3352.22
    -6 2 0 2174.19
    -2 -4 0 2643.65
    2 4 0 2392.70
    -6 4 0 3174.95
    -6 4 0 2776.16
    -6 2 0 2872.01
    4 2 0 2400.90
    -2 6 0 2368.33
    -6 4 0 2766.91
    2 4 0 2856.34
    -4 -2 1 204391.
    -2 6 1 205297.
    -2 6 1 209294.
    -6 4 -1 203223.
    4 2 -1 203938.
    -4 6 -1 201563.
    -6 2 1 206167.
    -4 -2 1 201519.
    4 2 -1 205767.
    2 4 1 204745.
    -6 4 -1 207627.
    -2 -4 -1 200058.
    2 4 1 203383.
    -6 2 1 197857.
    -6 2 1 204721.
    -2 6 2 4772.10
    -6 4 -2 4467.35
    -6 2 2 4893.48
    -4 6 -2 4978.72
    2 4 2 3862.96
    2 -6 -2 3977.43
    -2 6 2 4546.40
    -2 -4 -2 4065.67
    4 2 -2 3186.25
    -4 -2 2 5086.29
    -6 2 2 4903.81
    -6 4 -2 4025.43
    -6 4 -3 43937.9
    -6 2 3 39730.4
    -4 -2 3 41203.6
    -4 6 -3 39855.6
    -6 2 3 43165.7
    2 4 3 42289.4
    4 2 -3 40532.2
    6 -2 -3 40878.3
    -2 6 3 39044.6
    2 -6 -3 45295.4
    -2 -4 -3 40962.1
    -2 6 3 40732.8
    -6 4 -3 40022.9
    -6 2 4 3069.98
    -2 -4 -4 3309.88
    -4 6 -4 3941.34
    -4 -2 4 2834.34
    -2 6 4 3181.86
    6 -2 -4 4115.49
    2 4 4 3372.38
    4 2 -4 3012.81
    -2 6 4 3920.32
    -6 4 -4 3689.94
    -6 2 5 5877.71
    -2 6 5 7269.44
    -6 4 -5 5968.24
    -2 -4 -5 6217.61
    2 4 5 6443.71
    -4 6 -5 6887.48
    -2 6 5 6732.20
    4 2 -5 5135.89
    6 -2 -5 5797.90
    -6 4 -5 5834.42
    2 -6 -6 33970.0
    2 4 6 32885.2
    -6 4 -6 33426.0
    -6 2 6 33940.2
    -4 6 -6 33441.6
    -6 4 -6 34349.6
    4 2 -6 31156.7
    6 -2 -6 34778.3
    -2 -4 -6 34208.4
    -2 6 6 34748.5
    -6 4 -7 42534.2
    -4 6 -7 44402.4
    2 -6 -7 42672.9
    4 2 -7 43145.6
    -6 4 -7 44115.3
    6 -2 -7 46016.5
    2 -6 -7 44995.5
    -2 6 7 46393.0
    2 4 7 47271.6
    -6 2 7 43436.0
    -2 -4 -7 44629.2
    4 2 -8 49855.5
    -6 4 -8 51642.4
    -2 -4 -8 53328.3
    -4 6 -8 48666.2
    4 2 -8 47602.5
    6 -2 -8 50168.9
    2 4 8 52876.7
    2 -6 -8 49397.5
    -2 6 8 49861.2
    -6 4 -8 48474.6
    -6 4 -9 10817.0
    2 4 9 10355.4
    -4 6 -9 11651.7
    4 2 -9 12348.0
    2 -6 -9 11386.6
    -6 4 -9 10241.0
    6 -2 -9 10977.8
    4 2 -9 11225.4
    -2 6 9 10277.0
    -2 -4 -9 12560.0
    4 2 -10 56951.8
    -4 6 -10 58679.7
    2 -6 -10 57004.5
    -6 4 -10 56868.5
    6 -2 -10 57392.8
    4 2 -10 58475.0
    -2 -4 -10 59661.3
    6 -5 -10 37082.5
    5 -6 -10 34802.8
    -5 -1 -10 37363.9
    -6 1 -10 35912.2
    1 5 -9 11056.8
    -1 6 -9 11526.1
    6 -5 -9 12427.3
    5 -6 -9 10355.5
    -5 -1 -9 10618.6
    -6 1 -9 10970.8
    -6 5 8 882.421
    -1 6 -8 697.315
    1 5 -8 686.011
    -6 1 -8 802.818
    6 -5 -8 1092.47
    5 -6 -8 790.382
    -5 -1 -8 1536.87
    5 -6 -7 8780.75
    -1 6 -7 8268.60
    6 -5 -7 8713.04
    1 5 -7 9007.03
    5 1 7 9372.94
    -6 5 7 8053.11
    -5 6 7 9716.21
    -5 -1 -7 9462.90
    -6 1 -7 8884.54
    -5 6 6 25402.1
    -1 6 -6 25248.3
    6 -5 -6 26571.4
    1 5 -6 26645.8
    -6 5 6 23961.1
    5 1 6 27797.3
    -5 6 6 24024.3
    -5 -1 -6 27012.6
    -6 1 -6 26500.7
    5 1 5 20597.8
    1 5 -5 20244.0
    -6 1 -5 18541.7
    -5 6 5 19400.5
    -1 6 -5 17425.6
    -5 6 5 19890.8
    -6 5 5 18154.9
    -5 6 5 20896.8
    -5 -1 -5 19917.5
    -6 1 -4 7888.21
    -5 6 4 7585.18
    -1 -5 4 6624.09
    -6 5 4 6621.18
    -1 6 -4 7539.66
    -5 6 4 7105.40
    1 5 -4 7111.25
    5 1 4 7261.35
    -5 -1 -4 8329.43
    -6 5 4 7955.01
    -6 1 -4 7581.64
    -5 6 4 8164.10
    -5 6 3 10441.7
    -1 -5 3 11138.6
    -1 6 -3 10583.7
    -6 5 3 12222.2
    1 5 -3 11149.5
    -5 6 3 11936.7
    5 1 3 10615.0
    -5 -1 -3 11224.7
    -6 1 -3 11371.4
    -6 5 3 10049.0
    -5 6 3 11027.4
    -6 1 -3 12522.9
    -5 6 2 33559.6
    -5 -1 -2 33922.1
    -6 5 2 32637.3
    1 -6 2 31180.4
    -6 5 2 30023.8
    -1 -5 2 29525.6
    -1 6 -2 30597.3
    -5 -1 -2 31617.0
    -5 6 2 33110.5
    1 5 -2 30309.1
    -6 1 -2 31787.3
    -6 5 2 32034.7
    -6 1 -2 32795.1
    -5 6 2 29685.0
    -5 -1 -1 663.671
    1 5 -1 2112.21
    -5 6 1 692.982
    -6 1 -1 501.564
    -6 5 1 491.950
    1 5 -1 404.727
    -5 6 1 892.492
    -1 6 -1 569.540
    1 -6 1 1046.66
    -1 -5 1 784.078
    -6 5 1 815.138
    -6 1 -1 892.643
    -6 5 1 761.624
    -5 -1 -1 641.921
    -1 6 -1 586.124
    -5 -1 0 3828.07
    -6 1 0 2921.87
    -5 -1 0 3385.12
    -6 5 0 3925.05
    -5 6 0 3650.38
    -6 5 0 3699.04
    -1 6 0 3618.82
    -6 5 0 4110.34
    -5 6 0 4673.48
    1 -6 0 4139.89
    1 5 0 3459.01
    -1 -5 0 3543.63
    -6 1 0 3602.20
    1 5 0 3579.67
    5 1 0 3652.52
    -6 5 0 3736.87
    -1 6 0 3729.24
    -6 1 0 3704.18
    -6 5 -1 35519.1
    -1 6 1 38769.7
    -5 -1 1 37165.2
    -5 6 -1 36502.5
    -6 1 1 37149.2
    6 -1 -1 37158.6
    -5 -1 1 38630.8
    -1 -5 -1 36963.4
    -6 5 -1 37407.8
    -5 -1 1 36314.3
    5 1 -1 35930.6
    -6 1 1 35208.6
    -6 1 1 39453.0
    1 5 1 36728.8
    -1 6 2 41460.2
    -5 -1 2 39638.4
    -6 5 -2 42043.8
    -6 5 -2 39825.0
    -5 6 -2 40200.4
    -6 1 2 39911.3
    -6 1 2 43097.0
    -5 -1 2 40934.7
    5 1 -2 39509.2
    6 -1 -2 41181.4
    1 -6 -2 42214.2
    1 5 2 41845.6
    -1 -5 -2 42162.8
    -1 6 2 40246.3
    -6 5 -3 11495.2
    -6 5 -3 11087.5
    -6 1 3 10529.8
    -5 6 -3 11450.5
    -5 -1 3 11286.9
    6 -1 -3 11910.3
    5 1 -3 10455.6
    1 5 3 11312.3
    -1 6 3 10694.2
    1 -6 -3 12745.2
    -1 -5 -3 10749.3
    -5 -1 3 10153.0
    -6 1 3 10065.9
    -1 -5 -4 562.754
    1 -6 -4 449.236
    -6 1 4 637.200
    -5 6 -4 617.068
    -1 6 4 501.920
    -6 5 -4 325.469
    -5 -1 4 397.741
    -6 1 4 438.220
    5 1 -4 725.402
    6 -1 -4 570.380
    1 5 4 753.107
    -1 6 4 574.797
    -6 5 -4 672.548
    1 5 4 195.247
    -6 1 5 7480.80
    -6 5 -5 8117.92
    -5 6 -5 7782.80
    -1 6 5 8411.12
    1 5 5 7244.23
    -6 5 -5 6901.34
    5 1 -5 7571.44
    6 -1 -5 8452.14
    -1 6 5 7485.18
    -1 -5 -5 8389.10
    -6 5 -6 7431.10
    -5 6 -6 8788.08
    5 1 -6 7925.16
    -6 5 -6 7524.37
    6 -1 -6 8849.69
    -6 1 6 8042.41
    1 5 6 7795.19
    -1 -5 -6 8032.77
    -1 6 6 6981.79
    -6 5 -7 15208.6
    5 1 -7 14486.9
    6 -1 -7 15002.0
    -5 6 -7 14762.5
    -1 6 7 14096.4
    1 5 7 16391.4
    -6 5 -7 15202.4
    -1 -5 -7 16961.9
    -6 5 -8 13737.5
    -5 6 -8 12884.8
    1 -6 -8 13309.9
    5 1 -8 12237.1
    6 -1 -8 13420.1
    -6 5 -8 12629.2
    -1 6 8 12703.9
    1 5 8 11294.2
    -1 -5 -8 13508.9
    -6 5 -9 15179.9
    -5 6 -9 15078.4
    1 -6 -9 15840.8
    5 1 -9 15802.9
    6 -1 -9 13884.3
    -1 6 9 15531.1
    1 5 9 16908.7
    5 1 -9 15987.7
    -6 5 -10 8543.62
    -5 6 -10 8641.66
    1 -6 -10 7176.04
    5 1 -10 6761.08
    6 -1 -10 8050.32
    1 5 10 7818.80
    6 -6 -10 8757.26
    0 6 -9 518.131
    -6 0 -9 140.786
    6 -6 -9 -58.3767
    -6 0 -8 26915.0
    0 6 -8 26314.7
    6 -6 -8 26874.7
    -6 6 8 25227.8
    -6 6 7 -9.23009
    0 6 -7 374.471
    -6 0 -7 -18.7668
    -6 6 6 37088.4
    0 6 -6 35066.4
    -6 0 -6 32829.7
    0 6 -5 952.748
    -6 6 5 1315.47
    -6 0 -5 1408.36
    -6 6 4 16473.1
    -6 6 4 15673.3
    -6 0 -4 15875.0
    0 6 -4 16368.9
    -6 6 4 17355.1
    -6 6 3 70.9594
    0 6 -3 -91.3146
    -6 0 -3 -56.0248
    -6 6 3 132.521
    -6 0 -3 -26.9128
    0 -6 3 -210.711
    -6 6 3 -5.14139
    -6 6 2 236616.
    0 -6 2 233497.
    0 6 -2 235250.
    -6 6 2 236915.
    -6 0 -2 226903.
    -6 0 -2 241114.
    -6 6 2 237028.
    0 6 -1 222.432
    -6 6 1 499.478
    0 6 -1 237.893
    -6 6 1 254.902
    -6 0 -1 641.514
    -6 0 -1 386.161
    -6 6 1 685.867
    0 -6 1 311.521
    -6 6 0 176565.
    -6 6 0 180149.
    0 6 0 186199.
    0 -6 0 179498.
    0 6 0 182358.
    -6 0 0 182592.
    -6 0 0 174786.
    6 0 0 176643.
    -6 0 0 175301.
    -6 0 1 -68.9286
    -6 0 1 -68.0547
    -6 6 -1 270.006
    -6 0 1 -89.1558
    6 0 -1 67.1216
    0 -6 -1 238.432
    0 6 1 135.308
    0 -6 -2 1270.84
    -6 0 2 744.974
    -6 6 -2 1157.70
    -6 6 -2 1372.44
    -6 0 2 1037.81
    0 6 2 671.314
    6 0 -2 842.227
    0 -6 -3 -75.3091
    -6 0 3 -38.2197
    0 6 3 89.5459
    -6 0 3 171.708
    6 0 -3 74.9213
    -6 6 -3 -8.72852
    -6 0 4 25524.5
    -6 0 4 24094.0
    0 -6 -4 26220.6
    -6 6 -4 24100.6
    0 6 4 24911.4
    6 0 -4 24398.8
    0 -6 -5 -6.72389
    -6 6 -5 -25.9410
    6 0 -5 178.473
    0 6 5 -53.1210
    0 6 5 236.595
    -6 6 -6 27359.5
    6 0 -6 27395.7
    0 6 6 27727.6
    6 0 -7 52.1288
    0 6 7 -66.3472
    -6 6 -7 199.177
    -6 6 -8 27646.4
    6 0 -8 29934.1
    0 6 8 28921.6
    6 0 -9 347.150
    0 6 9 65.1694
    -6 6 -9 -257.632
    -6 6 -10 103492.
    -4 -3 -10 10285.6
    -4 -3 -9 2366.60
    -7 3 -9 1900.46
    3 4 -9 2701.14
    7 -4 -9 1333.31
    -3 7 -9 1965.36
    4 3 9 2037.41
    -3 7 -8 1171.46
    -7 4 8 898.272
    4 -7 -8 1261.59
    -4 -3 -8 1621.97
    -7 3 -8 1767.65
    3 4 -8 1358.78
    4 3 8 738.492
    7 -4 -8 1888.15
    -4 7 8 1254.37
    -7 3 -7 14198.2
    -3 7 -7 12615.1
    7 -4 -7 12504.0
    -4 7 7 12474.4
    4 3 7 12702.5
    -7 4 7 11746.0
    -4 -3 -7 13600.2
    3 4 -7 12835.8
    -7 3 -7 12729.1
    -3 7 -6 1820.31
    -7 4 6 2802.38
    -4 -3 -6 3091.69
    -7 3 -6 2772.00
    -7 3 -6 2645.66
    3 4 -6 2716.40
    7 -4 -6 2324.50
    -4 7 6 2656.33
    4 3 6 2439.98
    -7 3 -5 26426.6
    7 -4 -5 24748.1
    3 4 -5 27700.3
    -3 7 -5 27672.7
    -4 7 5 25029.1
    -4 7 5 27475.0
    -4 7 5 24548.6
    4 3 5 27953.7
    -7 4 5 24487.4
    -4 -3 -5 26332.0
    -7 3 -5 24404.2
    -7 3 -4 18404.0
    4 3 4 15891.6
    -4 -3 -4 16484.9
    -4 7 4 17423.6
    -3 -4 4 14345.5
    -3 7 -4 15394.6
    -7 4 4 16488.8
    -4 7 4 17206.5
    3 4 -4 17431.8
    -7 3 -4 17573.9
    -4 7 4 17925.9
    -4 -3 -3 2525.46
    -7 4 3 2494.78
    -7 3 -3 2191.69
    -7 3 -3 2447.14
    -4 7 3 2312.12
    3 4 -3 2131.55
    -3 -4 3 2875.00
    -4 7 3 2424.09
    -4 7 3 2126.70
    -3 7 -3 2808.97
    -4 -3 -2 226.015
    -7 3 -2 -10.0880
    -7 4 2 462.650
    -3 7 -2 566.972
    -7 3 -2 405.439
    -4 7 2 421.201
    3 4 -2 302.287
    -7 4 2 231.441
    -3 -4 2 232.619
    -4 7 2 398.459
    4 3 2 389.040
    -4 7 1 49974.8
    -7 4 1 48246.6
    -4 7 1 50007.7
    3 -7 1 49939.5
    -3 7 -1 48740.3
    -7 4 1 48424.0
    3 4 -1 50356.3
    -3 -4 1 49947.7
    -7 4 1 47496.0
    -3 7 -1 44747.1
    4 3 1 47821.1
    -7 4 1 51467.4
    -4 -3 -1 48774.2
    3 4 -1 50760.3
    -7 3 -1 48462.4
    -7 3 -1 50459.0
    -4 7 0 98586.3
    -7 4 0 99484.4
    -7 3 0 96194.1
    -3 7 0 95338.4
    3 -7 0 97432.8
    -3 7 0 97557.3
    -4 7 0 101324.
    -7 4 0 100138.
    -7 3 0 98951.1
    -3 -4 0 102889.
    -4 -3 0 101296.
    -3 -4 0 95098.2
    -4 -3 0 93970.8
    3 4 0 97829.5
    -7 3 0 94287.2
    -7 4 0 93823.6
    4 3 0 97750.6
    -7 4 0 96488.6
    3 4 0 95904.5
    -3 7 1 161412.
    -3 7 1 163502.
    4 3 -1 165636.
    -4 7 -1 161235.
    -7 3 1 163710.
    -4 -3 1 163265.
    3 -7 -1 167166.
    -7 3 1 152710.
    -4 7 -1 148346.
    -7 3 1 160189.
    -3 -4 -1 166877.
    3 4 1 157863.
    -7 4 -1 165077.
    -7 4 -1 161107.
    -3 7 2 33519.9
    -7 4 -2 32928.1
    -7 3 2 32312.2
    -4 7 -2 31129.8
    -4 -3 2 27431.8
    -3 -4 -2 32033.4
    4 3 -2 29133.5
    3 4 2 31916.3
    -3 7 2 32958.2
    -7 4 -2 30838.9
    -7 3 2 33314.9
    -3 -4 -3 711.883
    -7 3 3 854.185
    4 3 -3 461.342
    -3 7 3 734.634
    -7 4 -3 784.789
    -7 4 -3 426.669
    -7 3 3 582.141
    -3 7 3 645.651
    -4 -3 3 558.171
    3 4 3 600.913
    -4 7 -3 101.194
    -3 7 4 -37.0235
    -7 3 4 267.751
    -3 -4 -4 77.6400
    -4 7 -4 -28.9631
    7 -3 -4 -37.7273
    -7 4 -4 476.677
    -7 4 -4 391.901
    3 4 4 236.141
    -4 -3 4 432.350
    4 3 -4 211.179
    -3 7 4 42.3818
    -7 4 -5 28112.1
    -7 4 -5 28722.2
    -4 -3 5 27666.3
    3 4 5 28848.8
    -4 7 -5 27096.7
    -3 7 5 27507.3
    4 3 -5 27995.2
    7 -3 -5 27177.9
    -7 3 5 25827.8
    -3 7 5 26534.6
    -3 -4 -5 26950.6
    -7 4 -5 27200.4
    -7 3 6 553.137
    -3 -4 -6 755.656
    -7 4 -6 501.711
    -3 7 6 295.809
    4 3 -6 277.895
    -3 7 6 858.464
    3 -7 -6 652.706
    4 3 -6 1209.23
    3 4 6 300.221
    -7 4 -6 793.289
    7 -3 -6 707.635
    -4 7 -6 859.861
    -7 4 -7 31779.1
    -4 7 -7 31354.8
    -7 4 -7 31553.6
    4 3 -7 32633.5
    7 -3 -7 30032.9
    -3 7 7 30924.0
    -7 3 7 28964.1
    4 3 -7 33343.9
    3 4 7 32366.1
    -3 -4 -7 33885.0
    -7 4 -8 4782.01
    -3 -4 -8 3632.68
    4 3 -8 4522.15
    4 3 -8 3068.41
    -7 4 -8 3809.29
    7 -3 -8 4254.71
    3 4 8 4470.23
    -3 7 8 5014.28
    -4 7 -8 3384.59
    -3 -4 -9 326.437
    4 3 -9 458.411
    -7 4 -9 192.569
    7 -3 -9 186.086
    -3 7 9 1043.13
    3 4 9 100.752
    -4 7 -9 640.854
    -3 -4 -10 3622.47
    -7 4 -10 3109.07
    5 -7 -10 7667.20
    -2 7 -9 2212.25
    -5 -2 -9 2995.94
    2 5 -9 2375.70
    -7 2 -9 2860.13
    7 -5 -9 3081.98
    5 -7 -9 3155.27
    -7 5 9 3046.71
    -2 7 -8 12329.1
    7 -5 -8 13118.9
    5 -7 -8 13083.7
    2 5 -8 12743.6
    -7 5 8 12041.3
    -5 -2 -8 12770.5
    -7 2 -8 12525.8
    -7 2 -7 10854.5
    -2 7 -7 11815.7
    7 -5 -7 10051.5
    2 5 -7 10639.6
    -5 7 7 9728.62
    5 2 7 9926.44
    -7 5 7 9853.95
    -5 -2 -7 9822.66
    -7 5 6 5626.44
    2 5 -6 7929.39
    -2 7 -6 7198.57
    -5 7 6 7030.67
    -5 -2 -6 8062.98
    7 -5 -6 6545.00
    5 2 6 7081.32
    -5 7 6 6751.95
    -7 2 -6 6914.97
    -5 7 5 21442.6
    -2 7 -5 23616.1
    -5 7 5 21190.8
    5 2 5 22657.3
    2 5 -5 21375.8
    -5 -2 -5 21927.9
    -7 5 5 20460.8
    -5 7 5 22885.3
    -7 2 -5 23272.1
    -7 2 -4 7572.81
    -2 -5 4 7484.23
    -2 7 -4 7166.62
    -5 7 4 6305.54
    2 5 -4 6587.47
    -7 2 -4 7164.82
    -5 7 4 7077.20
    5 2 4 5729.25
    -5 -2 -4 7094.41
    -7 5 4 6266.26
    -5 7 4 7271.02
    -2 -5 3 43045.5
    -2 7 -3 43715.7
    -7 5 3 47651.3
    2 5 -3 44770.1
    -5 7 3 43676.3
    -5 -2 -3 46648.6
    -7 2 -3 45983.8
    -7 5 3 47178.6
    -5 7 3 46767.4
    -7 2 -3 46576.6
    -5 7 3 44605.3
    2 -7 2 18243.1
    -2 -5 2 18097.0
    -5 7 2 18391.6
    -2 7 -2 18696.2
    -7 5 2 17506.2
    -5 7 2 17551.5
    2 5 -2 17986.7
    -5 -2 -2 18145.2
    -7 2 -2 18221.2
    -7 5 2 18066.4
    -7 2 -2 19051.9
    -5 7 2 20248.3
    -5 7 1 4740.91
    -5 -2 -1 3620.83
    2 5 -1 4778.94
    -7 2 -1 3645.30
    -5 7 1 4247.27
    -7 5 1 4298.39
    2 5 -1 2854.84
    -7 5 1 4547.97
    2 -7 1 3629.93
    -2 7 -1 3605.65
    -2 -5 1 3511.93
    -2 7 -1 3672.65
    -7 2 -1 4051.96
    -5 -2 -1 3343.08
    -7 5 1 4049.57
    -5 7 0 72590.1
    2 5 0 70990.1
    -7 5 0 71723.4
    -2 7 0 72804.5
    -2 7 0 70256.7
    -5 7 0 70525.9
    2 -7 0 70838.4
    -7 2 0 72566.1
    -2 -5 0 69564.8
    -5 -2 0 80519.6
    -5 -2 0 69437.9
    -7 2 0 74232.0
    -7 5 0 69880.5
    -7 2 0 69643.3
    -7 5 0 71385.3
    -7 5 -1 65934.1
    -2 7 1 65938.0
    -5 7 -1 66010.1
    -2 7 1 63792.9
    -7 2 1 66691.0
    -5 -2 1 69194.8
    5 2 -1 68098.9
    -5 7 -1 62184.5
    -5 -2 1 63240.3
    -7 2 1 65254.3
    -2 -5 -1 64830.1
    -7 5 -1 66807.1
    2 5 1 64553.2
    -7 2 1 64731.3
    -2 7 2 103533.
    -7 5 -2 107848.
    -5 7 -2 99873.9
    -7 2 2 98674.3
    -5 -2 2 96545.9
    5 2 -2 103298.
    -7 2 2 100561.
    7 -2 -2 102607.
    -2 7 2 101021.
    2 5 2 100557.
    -2 -5 -2 104112.
    -7 5 -2 100856.
    -7 2 3 280.547
    -7 5 -3 138.392
    -7 5 -3 177.922
    -2 7 3 357.099
    -7 2 3 191.832
    -5 -2 3 -72.5194
    5 2 -3 274.648
    7 -2 -3 206.049
    -2 -5 -3 -119.404
    -5 7 -3 269.134
    2 5 3 443.731
    -2 7 4 1820.51
    -7 2 4 2468.66
    -2 -5 -4 2700.00
    -7 5 -4 2137.51
    -7 5 -4 2139.73
    -5 -2 4 3276.91
    5 2 -4 2122.98
    7 -2 -4 2290.28
    2 5 4 1970.60
    -2 7 4 2395.82
    -5 7 -4 1770.43
    2 5 5 15038.3
    -7 5 -5 15426.0
    -5 -2 5 15849.0
    -5 7 -5 15104.7
    -2 7 5 16962.7
    5 2 -5 14755.0
    7 -2 -5 15050.9
    -2 7 5 15372.6
    -7 2 5 15459.3
    -2 -5 -5 16205.5
    -7 5 -6 60470.9
    -5 7 -6 58852.0
    -2 7 6 57541.9
    5 2 -6 56980.2
    7 -2 -6 58568.0
    -2 7 6 62674.7
    2 5 6 56970.3
    -7 2 6 61954.6
    -2 -5 -6 60712.8
    7 -2 -7 36928.9
    -7 5 -7 38636.1
    -5 7 -7 40017.4
    5 2 -7 36220.9
    -2 7 7 37656.4
    2 5 7 38729.8
    -2 -5 -7 41743.6
    -7 2 7 36552.3
    -2 7 8 915.926
    -2 -5 -8 1042.92
    2 5 8 1009.13
    5 2 -8 986.944
    5 2 -8 938.853
    7 -2 -8 714.770
    -7 5 -8 1316.27
    -5 7 -8 858.874
    -2 -5 -9 -185.758
    7 -2 -9 31.8802
    5 2 -9 337.596
    2 -7 -9 23.7724
    5 2 -9 525.987
    -2 7 9 249.038
    2 5 9 67.6690
    -7 5 -9 -155.950
    -5 7 -9 -203.839
    -7 5 -10 5230.89
    -1 7 -9 15403.3
    7 -6 -9 13093.6
    6 -7 -9 15676.3
    1 6 -9 13913.7
    -7 6 9 15311.2
    -6 -1 -9 14931.4
    -7 1 -9 14676.8
    -1 7 -8 289.591
    -7 6 8 319.075
    1 6 -8 458.933
    -6 -1 -8 265.515
    -7 1 -8 151.515
    7 -6 -8 424.924
    6 -7 -8 139.431
    -7 1 -7 28831.2
    -1 7 -7 31406.3
    7 -6 -7 29106.1
    1 6 -7 29762.5
    -7 6 7 32487.1
    -6 7 7 32280.5
    -6 -1 -7 30751.4
    -1 7 -6 3077.06
    -7 6 6 2602.98
    -6 7 6 3447.50
    -6 -1 -6 2583.74
    1 6 -6 3332.63
    -7 1 -6 3051.47
    -6 7 6 2905.85
    -6 7 5 92125.5
    -1 7 -5 89558.1
    1 6 -5 87890.9
    -6 7 5 92356.2
    -7 6 5 92392.0
    -6 -1 -5 94681.9
    -7 1 -5 91281.6
    -6 7 5 90754.0
    -1 -6 4 10847.8
    -7 6 4 11586.0
    -1 7 -4 12163.0
    -6 7 4 10718.0
    1 6 -4 10708.4
    -6 7 4 11028.8
    -6 -1 -4 12085.1
    -7 1 -4 11093.8
    -7 6 4 11031.1
    -6 7 4 10980.3
    1 -7 3 47667.1
    -1 -6 3 43895.6
    -1 7 -3 46427.9
    -7 6 3 46872.0
    1 6 -3 44781.2
    -6 7 3 44776.3
    6 1 3 46357.4
    -6 7 3 45833.3
    -6 -1 -3 47035.5
    -7 1 -3 46310.9
    -7 6 3 45272.7
    -6 7 3 44336.8
    -7 1 -3 48281.2
    1 -7 2 227938.
    -1 -6 2 222712.
    -6 -1 -2 222022.
    -1 7 -2 221726.
    1 6 -2 221068.
    1 6 -2 200516.
    -6 7 2 235288.
    -7 6 2 228588.
    -7 1 -2 216438.
    -6 7 2 233623.
    -7 1 -2 226427.
    -7 6 2 222637.
    -6 7 2 221679.
    -6 -1 -1 37365.4
    -6 7 1 34101.6
    1 -7 1 33497.3
    -1 -6 1 33726.8
    -7 1 -1 33990.8
    1 6 -1 34105.5
    -1 7 -1 36301.3
    -1 7 -1 33185.4
    1 6 -1 35567.9
    -6 7 1 37378.4
    -6 -1 -1 34518.0
    -6 7 1 35299.2
    -7 1 -1 36267.2
    -7 6 1 37514.3
    -7 6 1 34434.2
    -6 7 0 70273.1
    1 6 0 70415.1
    -1 7 0 72317.8
    -7 6 0 72901.1
    -1 7 0 73860.2
    -6 7 0 73514.3
    1 -7 0 70558.8
    -1 -6 0 74967.5
    -7 1 0 71037.7
    -6 -1 0 73835.4
    7 -1 0 71570.0
    -6 -1 0 68508.5
    -7 1 0 68607.7
    -6 -1 0 71724.8
    -7 1 0 71982.0
    -7 6 0 71204.7
    -7 6 -1 64382.9
    -1 7 1 62143.3
    -6 7 -1 61493.9
    -6 -1 1 60124.8
    -7 1 1 62483.9
    -6 -1 1 60857.7
    6 1 -1 62993.8
    -6 7 -1 58756.3
    -7 6 -1 56745.0
    7 -1 -1 64346.9
    -1 -6 -1 63125.1
    -7 1 1 63716.9
    -6 -1 1 62155.6
    -7 1 1 57396.1
    1 6 1 62746.9
    -7 1 2 20844.7
    -7 6 -2 19696.7
    -6 7 -2 22072.4
    -7 1 2 21835.8
    -6 -1 2 20384.7
    6 1 -2 20701.3
    7 -1 -2 20932.2
    1 6 2 20802.1
    -6 -1 2 20529.6
    -1 7 2 22623.2
    -7 6 -2 19157.3
    -1 -6 -2 20972.1
    -7 6 -3 13664.8
    -6 7 -3 17231.8
    -7 1 3 13818.2
    -6 -1 3 15642.1
    6 1 -3 13308.9
    7 -1 -3 14576.8
    -1 7 3 14848.2
    1 6 3 12840.8
    -1 -6 -3 14424.2
    -6 -1 3 14889.7
    -7 1 3 14794.3
    -7 6 -3 14764.4
    -7 1 4 606.248
    -1 -6 -4 873.547
    -7 6 -4 1101.48
    6 1 -4 1166.69
    -7 6 -4 711.278
    -7 1 4 1219.44
    -6 -1 4 945.000
    7 -1 -4 760.348
    1 6 4 942.652
    -1 7 4 1285.37
    -6 7 -4 980.422
    -1 7 4 748.367
    -1 -6 -5 29187.6
    1 6 5 25760.5
    -6 -1 5 28573.1
    -7 6 -5 25808.9
    -6 7 -5 25850.4
    1 6 5 25671.5
    -1 7 5 28482.2
    6 1 -5 26063.2
    7 -1 -5 27664.7
    -1 7 5 27285.6
    -7 1 5 24193.6
    -1 -6 -6 1922.15
    -1 7 6 1441.46
    -7 1 6 2001.74
    6 1 -6 1216.96
    7 -1 -6 1560.84
    1 6 6 1198.29
    -7 6 -6 1798.62
    -6 7 -6 1756.77
    -7 6 -7 118374.
    -6 7 -7 121886.
    6 1 -7 119472.
    7 -1 -7 116811.
    -1 7 7 119324.
    1 6 7 125449.
    6 1 -8 920.492
    7 -1 -8 1013.62
    -1 7 8 948.400
    1 6 8 527.863
    -7 6 -8 417.637
    -6 7 -8 631.362
    -7 6 -9 31132.0
    -6 7 -9 31439.7
    6 1 -9 27455.0
    7 -1 -9 26071.9
    -1 7 9 27654.7
    1 6 9 33082.9
    0 7 -9 403.326
    7 -7 -9 255.894
    0 7 -8 23300.3
    7 -7 -8 28219.2
    -7 7 8 26600.3
    -7 0 -8 28149.6
    -7 7 7 444.297
    0 7 -7 316.915
    -7 0 -7 356.856
    0 7 -6 51424.5
    -7 7 6 49471.7
    -7 0 -6 51689.9
    0 7 -5 194.060
    -7 7 5 178.248
    -7 7 5 144.296
    -7 0 -5 -198.362
    0 7 -4 3906.12
    -7 0 -4 4930.52
    -7 7 4 5714.46
    -7 7 4 4654.02
    -7 7 4 3939.85
    0 7 -3 352.913
    -7 0 -3 49.7145
    -7 7 3 45.1720
    -7 7 3 161.935
    0 -7 3 69.0674
    0 7 -2 3116.67
    0 7 -2 2660.97
    -7 0 -2 3803.48
    -7 7 2 2548.12
    0 -7 2 2636.17
    -7 7 2 2423.09
    -7 0 -1 139.928
    -7 0 -1 156.827
    -7 7 1 10.0970
    0 7 -1 -64.2478
    0 -7 1 -190.076
    -7 7 1 255.214
    0 7 -1 124.144
    -7 7 0 78887.0
    0 7 0 74807.3
    -7 7 0 81021.5
    0 -7 0 79010.0
    -7 0 0 78549.4
    -7 0 0 75080.1
    -7 0 0 76378.7
    -7 0 1 210.788
    -7 0 1 34.1002
    -7 7 -1 168.255
    -7 7 -1 2.97525
    -7 0 1 530.575
    7 0 -1 431.296
    0 7 1 402.583
    -7 7 -2 52724.8
    -7 0 2 54179.7
    7 0 -2 53013.2
    0 -7 -2 55761.7
    0 7 2 54332.5
    -7 0 2 52585.1
    -7 0 3 320.662
    0 7 3 -253.460
    -7 7 -3 10.8609
    -7 0 3 -4.85170
    7 0 -3 -44.7404
    -7 7 -4 50715.1
    -7 0 4 51472.3
    7 0 -4 50239.3
    0 7 4 46401.6
    -7 0 4 50294.8
    7 0 -5 623.729
    0 7 5 99.9762
    0 7 5 149.400
    -7 7 -5 251.272
    -7 7 -6 43586.9
    7 0 -6 41268.4
    0 7 6 45627.2
    0 7 7 70.1791
    7 0 -7 1013.74
    -7 7 -7 535.402
    0 7 8 7739.71
    -7 7 -8 6206.95
    7 0 -8 6630.12
    7 0 -9 -95.6202
    0 7 9 106.835
    -7 7 -9 -179.300
    -4 8 0 135221.
    -4 8 0 140630.
    -4 -4 0 139440.
    -4 -4 0 131170.
    -8 4 0 133836.
    -8 4 0 133936.
    -4 8 1 5619.83
    -4 8 -1 7035.69
    -4 8 1 6098.35
    -4 8 -1 6665.66
    -4 -4 1 6035.44
    4 4 1 6482.62
    -8 4 1 6909.42
    -4 -4 -1 5996.41
    -8 4 -1 5863.24
    -8 4 1 5729.10
    -8 4 -1 5527.79
    -4 -4 -2 2457.93
    -8 4 -2 2254.79
    -8 4 2 2161.82
    -8 4 -2 2481.26
    -4 8 2 1805.96
    4 4 -2 1998.19
    -4 -4 2 2002.51
    -4 8 2 2804.90
    4 4 2 1898.15
    -4 8 -2 2407.31
    -4 -4 -3 2672.31
    -8 4 3 2260.01
    -8 4 -3 2157.95
    -4 8 3 2055.69
    -8 4 -3 2259.51
    4 4 -3 2204.60
    -4 8 3 1707.70
    -4 -4 3 1910.77
    -4 8 3 2478.88
    -4 8 -3 2546.39
    -8 4 -4 67560.8
    -4 -4 4 59890.3
    -4 8 -4 62778.1
    8 -4 -4 61263.7
    4 4 -4 61370.5
    -4 8 4 62881.1
    -4 -4 -4 63819.3
    -4 8 4 61833.1
    -8 4 4 60512.5
    -8 4 -4 60691.9
    -8 4 -5 7031.84
    -8 4 5 5590.90
    -4 8 -5 5740.88
    -4 -4 5 5426.96
    8 -4 -5 5900.42
    4 4 -5 6812.05
    -4 8 5 7175.90
    4 4 5 6273.54
    -4 8 5 6358.02
    -4 -4 -5 6259.19
    -8 4 -5 5632.48
    -8 4 -6 28283.7
    -4 8 -6 28553.5
    -4 8 6 26525.7
    8 -4 -6 23454.9
    -4 8 6 24956.2
    4 4 -6 25507.2
    -8 4 6 24145.5
    -4 -4 -6 25899.3
    -8 4 -6 26601.7
    4 4 6 27463.4
    -8 4 7 1670.81
    -4 -4 -7 2633.25
    -8 4 -7 2955.19
    4 4 -7 2069.65
    8 -4 -7 2289.18
    -4 8 7 1912.95
    4 4 7 2303.05
    -4 8 -7 2511.57
    -4 8 -8 18338.2
    8 -4 -8 19365.0
    -4 8 8 19670.2
    4 4 8 16693.4
    4 4 -8 18103.5
    -8 4 8 19492.2
    -4 -4 -8 19516.3
    -8 4 -8 18318.4
    -4 -4 -9 1053.59
    -8 4 -9 675.927
    4 4 -9 452.493
    8 -4 -9 1149.54
    -4 8 9 288.933
    4 4 9 596.522
    -4 8 -9 560.869
    -5 -3 -9 7039.38
    -8 3 -9 6522.93
    3 5 -9 7190.56
    5 -8 -9 7697.23
    -8 5 9 7146.70
    -3 8 -8 132847.
    8 -5 -8 132165.
    5 -8 -8 139269.
    3 5 -8 131065.
    -5 8 8 136770.
    -8 5 8 133921.
    -5 -3 -8 141280.
    -8 3 -8 135456.
    -3 8 -7 11009.2
    8 -5 -7 9804.19
    3 5 -7 10060.0
    -5 8 7 12271.2
    5 3 7 9246.34
    -8 5 7 9125.83
    -5 -3 -7 9649.93
    -8 3 -7 9779.47
    -5 -3 -6 104070.
    -5 8 6 103737.
    -3 8 -6 100592.
    8 -5 -6 94874.4
    3 5 -6 103901.
    -5 8 6 103542.
    5 3 6 105805.
    -8 5 6 100800.
    -8 3 -6 103129.
    -3 -5 5 16565.4
    -3 8 -5 16526.5
    -5 8 5 13891.0
    3 5 -5 17346.0
    -5 8 5 14764.3
    5 3 5 13901.9
    -5 -3 -5 15274.4
    -8 5 5 13142.3
    -8 3 -5 15083.3
    -5 8 4 3424.10
    -5 -3 -4 2683.10
    -8 5 4 3009.59
    -8 3 -4 2452.90
    -5 8 4 1754.71
    -8 3 -4 2811.10
    3 5 -4 2563.63
    -3 -5 4 3068.41
    -5 8 4 2679.78
    5 3 4 2318.45
    -3 8 -4 3820.95
    -5 -3 -3 1874.58
    -8 3 -3 1794.03
    -8 5 3 2325.08
    -5 8 3 1829.11
    -8 3 -3 2222.15
    3 5 -3 1821.58
    -5 8 3 1369.28
    -3 -5 3 1691.29
    -5 8 3 1929.38
    -3 8 -3 1764.81
    -3 -5 2 20310.4
    -3 8 -2 21482.7
    3 5 -2 20199.1
    3 5 -2 21118.1
    -5 -3 -2 18391.1
    -8 3 -2 20306.8
    -5 8 2 20229.3
    -8 5 2 22829.7
    -8 3 -2 22068.8
    -5 8 2 21064.3
    -5 8 1 108528.
    -5 8 1 107799.
    3 5 -1 109353.
    -3 8 -1 107609.
    -3 -5 1 113513.
    -5 -3 -1 104576.
    -3 8 -1 97764.8
    -8 3 -1 104143.
    -8 5 1 101175.
    -8 3 -1 105336.
    -5 8 0 65726.4
    -3 8 0 62041.8
    -5 8 0 64226.2
    -8 3 0 64954.5
    -3 -5 0 65712.2
    -5 -3 0 67741.7
    -3 -5 0 62877.4
    -5 -3 0 62466.0
    -8 3 0 62673.7
    -8 5 0 60554.2
    -8 3 0 63703.4
    -8 5 0 61518.0
    3 5 0 61794.0
    -8 3 1 477.271
    -3 -5 -1 1345.68
    -8 5 -1 760.313
    -3 8 1 297.222
    -8 3 1 451.765
    -8 5 -1 930.603
    -3 8 1 834.798
    -5 8 -1 1042.06
    -5 8 -1 381.172
    3 5 1 534.978
    -8 3 1 686.182
    -5 -3 1 944.006
    -8 5 -2 23004.5
    -3 8 2 21182.6
    -5 8 -2 22977.7
    -8 3 2 21530.8
    -5 -3 2 20880.9
    3 5 2 23404.2
    -3 -5 -2 24482.0
    -8 5 -2 23283.3
    -8 3 2 24695.0
    -3 8 2 24364.3
    -8 5 -3 34126.6
    -8 3 3 35497.7
    -5 8 -3 33725.7
    -5 -3 3 31149.2
    5 3 -3 34735.0
    3 5 3 34120.5
    8 -3 -3 36110.4
    -3 8 3 32547.6
    -3 -5 -3 34793.6
    -8 3 3 33272.6
    -8 5 -3 33570.9
    -8 5 -4 210897.
    -5 -3 4 197750.
    -5 8 -4 198382.
    3 5 4 207602.
    5 3 -4 200857.
    8 -3 -4 206522.
    -3 8 4 206992.
    -3 8 4 212028.
    -3 -5 -4 212008.
    -8 3 4 201961.
    -8 5 -4 201461.
    -8 5 -5 20995.6
    -5 -3 5 21614.8
    -5 8 -5 22051.4
    5 3 -5 20814.6
    -3 8 5 23173.1
    8 -3 -5 21023.7
    -3 8 5 23552.5
    3 5 5 22900.7
    -3 -5 -5 20612.0
    -8 3 5 21655.8
    -8 5 -5 21849.8
    -8 5 -6 145337.
    -5 8 -6 138852.
    -3 8 6 144218.
    5 3 -6 137380.
    8 -3 -6 136351.
    -3 8 6 138943.
    3 5 6 134795.
    -8 3 6 131303.
    -3 -5 -6 140013.
    -8 5 -6 134972.
    -8 3 7 438.072
    -3 -5 -7 57.6973
    -8 5 -7 193.896
    -8 5 -7 743.762
    5 3 -7 246.522
    5 3 -7 74.7744
    8 -3 -7 230.129
    -3 8 7 0.96008
    3 5 7 86.4891
    -8 5 -7 174.943
    -5 8 -7 301.614
    -3 -5 -8 2212.95
    -8 5 -8 1471.84
    5 3 -8 2147.45
    5 3 -8 1761.25
    8 -3 -8 2411.78
    -3 8 8 2711.81
    3 5 8 2468.17
    -8 5 -8 2158.73
    -5 8 -8 2003.17
    5 3 -9 18292.3
    -3 8 9 16258.4
    3 5 9 17428.5
    -3 -5 -9 16671.2
    -8 5 -9 15551.6
    -8 6 9 2597.93
    6 -8 -9 2108.99
    -2 8 -8 1172.03
    -8 6 8 924.898
    -6 -2 -8 911.513
    2 6 -8 1122.20
    -8 2 -8 1276.43
    8 -6 -8 1252.87
    6 -8 -8 1263.75
    -2 8 -7 363.129
    -8 6 7 287.574
    -6 -2 -7 792.182
    -8 2 -7 673.373
    2 6 -7 921.429
    8 -6 -7 471.259
    -6 8 7 608.767
    -2 8 -6 3040.59
    -8 6 6 2936.34
    -6 -2 -6 3472.66
    -8 2 -6 3778.28
    2 6 -6 3277.26
    -6 8 6 3947.82
    -6 8 6 4099.88
    -2 8 -5 9700.89
    -6 8 5 10898.2
    2 6 -5 10113.8
    -6 8 5 10429.8
    -6 -2 -5 9568.04
    -8 2 -5 9509.32
    -8 6 5 10910.5
    -6 8 5 11356.6
    -6 8 4 140171.
    -2 -6 4 135214.
    -2 8 -4 136729.
    -6 8 4 143036.
    2 6 -4 142940.
    -6 -2 -4 140585.
    -8 2 -4 142284.
    -8 6 4 134961.
    -6 8 4 145806.
    -2 -6 3 16712.2
    -2 8 -3 16934.3
    2 6 -3 16763.4
    -6 8 3 16501.5
    -6 8 3 16749.4
    -6 -2 -3 18230.6
    -8 2 -3 17078.9
    -8 6 3 17598.7
    -6 8 3 18093.3
    -8 2 -3 18349.2
    -2 -6 2 64009.3
    -2 8 -2 63456.1
    2 6 -2 65104.5
    2 6 -2 67805.0
    -2 8 -2 58302.7
    -6 8 2 65445.2
    -6 -2 -2 62023.2
    -8 2 -2 67480.0
    -6 8 2 64670.0
    -8 6 2 63557.5
    -8 2 -2 66112.9
    -6 8 2 64406.8
    -6 -2 -1 2691.70
    -8 2 -1 3621.84
    -6 8 1 3296.58
    -8 2 -1 3105.71
    -8 6 1 3118.74
    -6 8 1 3085.04
    -2 -6 1 3213.74
    2 6 -1 2434.51
    -2 8 -1 2470.85
    -2 8 -1 3599.38
    -6 -2 0 1060.05
    -8 2 0 806.017
    2 6 0 689.244
    -8 2 0 1067.04
    -8 6 0 917.220
    -6 8 0 1478.08
    -8 2 0 1489.94
    -2 -6 0 661.019
    -6 -2 0 1431.36
    -2 8 0 1202.39
    -6 8 0 1284.62
    -2 8 0 836.647
    -2 -6 -1 40.5248
    -8 2 1 275.488
    -2 8 1 489.252
    -8 2 1 -97.7000
    -8 6 -1 212.137
    -6 8 -1 147.857
    -2 8 1 -45.4818
    -8 2 1 -24.1723
    -6 -2 1 378.486
    2 6 1 435.037
    8 -2 -1 -46.7438
    -6 -2 1 37.2692
    -8 6 -1 -138.991
    -6 8 -1 -74.1145
    -2 -6 -2 531.326
    -8 2 2 759.038
    -8 6 -2 199.921
    2 6 2 235.424
    -6 8 -2 286.684
    -8 2 2 610.827
    -6 -2 2 186.004
    -2 8 2 727.743
    6 2 -2 382.595
    8 -2 -2 676.795
    -2 -6 -3 -82.1248
    -8 2 3 43.1053
    -8 6 -3 435.614
    -8 6 -3 264.516
    -6 8 -3 86.5650
    -2 8 3 255.245
    -8 2 3 133.652
    -6 -2 3 268.433
    6 2 -3 -79.3354
    8 -2 -3 202.461
    2 6 3 3.14333
    -2 8 4 302.525
    -2 -6 -4 1292.22
    -8 2 4 1197.77
    -8 6 -4 874.770
    -8 6 -4 1212.26
    -8 2 4 672.651
    -6 -2 4 1246.37
    6 2 -4 481.269
    8 -2 -4 316.619
    2 6 4 848.152
    -2 8 4 845.207
    -6 8 -4 568.831
    -8 6 -5 8218.41
    -6 -2 5 8494.73
    -6 8 -5 7593.79
    6 2 -5 8952.58
    8 -2 -5 8032.49
    -2 8 5 9156.93
    2 6 5 8762.87
    -2 8 5 8049.01
    -2 -6 -5 8455.29
    -8 2 5 8327.86
    -8 6 -5 8081.40
    -8 6 -6 21279.7
    -8 6 -6 18067.0
    -6 8 -6 21343.1
    -2 8 6 21748.3
    6 2 -6 20405.7
    8 -2 -6 18606.6
    -2 8 6 20176.8
    2 6 6 19725.2
    -8 2 6 20271.1
    -2 -6 -6 18984.9
    -8 6 -6 18718.5
    6 2 -7 307.142
    8 -2 -7 315.050
    -2 8 7 227.779
    2 6 7 659.521
    -8 2 7 556.825
    -8 6 -7 242.210
    -6 8 -7 788.801
    -8 6 -8 54424.3
    -6 8 -8 55219.2
    6 2 -8 52175.7
    8 -2 -8 54089.9
    -2 8 8 56691.1
    2 6 8 54758.5
    2 6 9 3857.45
    -8 6 -9 4988.42
    -8 7 9 4794.34
    -1 8 -8 6572.00
    -8 7 8 6104.76
    -7 -1 -8 7287.11
    -8 1 -8 5636.66
    8 -7 -8 6967.87
    1 7 -8 10830.5
    7 -8 -8 6221.86
    -1 8 -7 22846.2
    1 7 -7 19286.7
    8 -7 -7 20828.7
    -7 -1 -7 19145.6
    -8 1 -7 17976.6
    -8 7 7 18077.9
    -1 8 -6 14184.2
    1 7 -6 12997.7
    -7 8 6 12978.7
    -7 -1 -6 13183.0
    -8 7 6 12937.8
    -8 1 -6 12203.7
    -7 8 6 13133.6
    -7 8 5 7595.01
    -1 8 -5 6873.11
    1 7 -5 7258.28
    -7 8 5 6263.26
    -7 8 5 6839.80
    -7 -1 -5 7656.22
    -8 1 -5 7741.67
    -8 7 5 7797.91
    -1 8 -4 166.378
    -7 -1 -4 9.48388
    1 7 -4 447.457
    -8 1 -4 328.794
    -8 7 4 49.9200
    -7 8 4 36.0433
    -1 -7 4 217.513
    -7 8 4 -20.8525
    -7 8 4 436.506
    1 7 -3 2788.47
    -7 -1 -3 4256.01
    -8 1 -3 3012.52
    -8 7 3 3427.83
    -7 8 3 2999.05
    -7 8 3 4073.10
    1 -8 3 3033.04
    -1 -7 3 3008.12
    -8 7 3 3225.66
    -1 8 -3 3380.78
    -1 8 -2 7125.54
    1 -8 2 7306.00
    -1 -7 2 7871.09
    -1 8 -2 7889.26
    -8 7 2 7275.71
    -7 -1 -2 7796.79
    -8 1 -2 7636.32
    -7 8 2 7477.73
    -8 1 -2 7578.95
    1 7 -2 5577.77
    -8 7 2 7173.41
    -7 8 2 6549.16
    -7 -1 -1 621.421
    -8 1 -1 953.601
    -1 8 -1 740.425
    -8 1 -1 773.650
    -8 7 1 899.274
    -7 8 1 1143.93
    1 -8 1 761.689
    -1 -7 1 486.372
    -8 7 1 1215.51
    1 7 -1 820.375
    -7 8 1 1364.71
    -7 8 0 25298.7
    1 7 0 27475.3
    -8 7 0 25596.6
    -1 8 0 26211.8
    -7 8 0 25331.5
    1 -8 0 25717.8
    -1 -7 0 25260.1
    -8 1 0 24406.8
    -7 -1 0 24744.0
    -7 -1 0 24812.8
    -8 1 0 25052.4
    -7 -1 0 25262.8
    -8 1 0 22951.9
    -8 7 0 25513.2
    -8 7 -1 36596.3
    -7 8 -1 35342.6
    -8 1 1 36780.4
    -7 -1 1 35378.3
    1 -8 -1 36266.4
    -1 -7 -1 39254.1
    -8 7 -1 38164.3
    -7 8 -1 34486.9
    -7 -1 1 33642.3
    -8 1 1 36388.5
    -7 -1 1 36516.9
    -8 1 1 35786.0
    1 7 1 35467.5
    -1 8 1 36460.0
    -8 7 -2 5389.07
    -7 8 -2 5966.12
    -7 -1 2 5376.98
    -8 1 2 5249.18
    -8 1 2 6165.17
    1 7 2 5909.32
    -7 -1 2 4942.85
    -1 8 2 5917.22
    8 -1 -2 5865.38
    -1 -7 -2 5944.31
    -8 7 -3 13176.6
    -7 8 -3 12759.1
    -8 1 3 12761.6
    -7 -1 3 12866.4
    7 1 -3 12417.2
    8 -1 -3 13506.3
    1 7 3 13106.0
    -1 8 3 12504.0
    -1 -7 -3 12297.8
    -8 1 3 11054.4
    -8 7 -4 21318.8
    -7 8 -4 19490.0
    -8 1 4 19155.9
    -7 -1 4 22062.0
    7 1 -4 20040.7
    1 7 4 20102.7
    8 -1 -4 19914.8
    -1 8 4 22590.2
    -8 1 4 20149.4
    -8 7 -5 31951.1
    -8 7 -5 31334.1
    -7 -1 5 32212.5
    -7 8 -5 30420.3
    1 7 5 30908.4
    -1 8 5 29867.5
    7 1 -5 31959.4
    8 -1 -5 30075.2
    -1 8 5 34014.6
    1 7 5 29510.6
    -8 1 5 32198.5
    -1 8 6 8549.53
    -8 7 -6 9319.60
    -7 8 -6 7895.39
    7 1 -6 6872.67
    8 -1 -6 9162.04
    -1 8 6 7971.91
    1 7 6 8752.32
    -8 1 6 8300.90
    7 1 -7 3103.19
    8 -1 -7 2197.81
    -1 8 7 3728.95
    1 7 7 3015.06
    -8 7 -7 3552.09
    -7 8 -7 3795.17
    7 1 -8 1239.40
    8 -1 -8 547.990
    -1 8 8 1473.71
    1 7 8 1387.10
    -8 7 -8 1608.84
    -7 8 -8 1607.07
    0 8 -8 163395.
    8 -8 -8 170982.
    0 8 -7 332.662
    -8 8 7 93.4140
    -8 0 -7 134.817
    0 8 -6 82714.8
    -8 0 -6 88297.0
    -8 8 6 83846.3
    0 8 -5 67.3383
    -8 0 -5 598.404
    -8 8 5 110.766
    -8 8 5 16.8915
    0 8 -4 3665.55
    -8 0 -4 3154.46
    -8 8 4 3322.23
    -8 8 4 3439.24
    0 8 -3 8.41617
    0 8 -3 -431.585
    -8 0 -3 252.234
    -8 8 3 175.064
    -8 8 3 -128.952
    0 -8 3 27.4735
    0 -8 2 50310.0
    0 8 -2 52705.8
    -8 0 -2 49095.9
    -8 8 2 55315.3
    -8 8 2 50509.8
    -8 0 -1 313.505
    -8 8 1 99.3863
    0 -8 1 2.94334
    -8 8 1 -22.4223
    0 8 -1 385.524
    0 8 0 23971.8
    -8 8 0 23521.5
    0 -8 0 24674.1
    -8 0 0 24318.0
    -8 0 0 21567.1
    -8 0 0 24296.0
    -8 8 0 23038.9
    -8 0 1 232.376
    -8 8 -1 -78.9689
    -8 8 -1 -46.4115
    -8 0 1 118.901
    0 -8 -1 93.3394
    0 8 1 -166.922
    -8 0 1 274.166
    -8 8 -2 102163.
    -8 0 2 101788.
    -8 8 -2 91986.3
    0 8 2 107004.
    -8 0 2 100477.
    -8 0 3 276.525
    0 8 3 189.153
    -8 8 -3 207.487
    -8 0 3 188.374
    8 0 -3 370.866
    -8 8 -4 362345.
    -8 0 4 364672.
    8 0 -4 346838.
    0 8 4 356700.
    -8 0 4 343645.
    -8 8 -5 496.444
    -8 8 -5 -31.0448
    -8 0 5 -116.166
    8 0 -5 -160.657
    0 8 5 -191.514
    0 8 5 136.151
    -8 8 -6 67408.2
    0 8 6 66946.5
    8 0 -6 64278.6
    0 8 6 66318.2
    8 0 -7 5.01287
    0 8 7 236.006
    -8 8 -7 91.9863
    8 0 -8 5577.90
    0 8 8 3410.57
    -8 8 -8 4639.76
    -4 9 -8 18470.8
    9 -5 -8 19023.3
    4 5 -8 16618.8
    -5 9 8 18562.2
    -9 5 8 20974.0
    -5 -4 -8 19548.8
    -9 4 -8 17686.7
    -9 5 7 9531.70
    -4 9 -7 10445.9
    9 -5 -7 9734.92
    4 5 -7 10892.1
    -5 9 7 10705.5
    5 4 7 12535.1
    -5 -4 -7 11022.5
    -9 4 -7 8775.15
    -9 5 6 806.576
    -5 -4 -6 534.521
    -9 4 -6 582.639
    4 5 -6 1030.39
    9 -5 -6 700.609
    -5 9 6 893.125
    -5 9 6 1206.51
    5 4 6 399.203
    -4 9 -6 852.702
    -5 -4 -5 887.503
    -9 5 5 800.959
    -9 4 -5 1034.45
    -9 4 -5 1169.44
    4 5 -5 500.633
    -4 -5 5 993.036
    9 -5 -5 1190.45
    -5 9 5 486.998
    5 4 5 808.908
    -5 9 5 732.277
    -4 9 -5 1065.55
    -4 -5 4 18152.5
    -4 9 -4 19403.9
    -5 9 4 16702.4
    4 5 -4 18530.7
    -5 9 4 18797.2
    -5 -4 -4 16810.1
    -9 4 -4 18817.3
    -9 5 4 19212.9
    -9 4 -4 20027.6
    -4 -5 3 20485.8
    -4 9 -3 23893.6
    4 5 -3 22983.0
    -5 9 3 23201.8
    -5 -4 -3 24721.1
    -5 9 3 25709.7
    -9 4 -3 22476.9
    -9 5 3 23760.2
    -5 9 3 25309.6
    -9 4 -3 23150.1
    -5 -4 -2 468.317
    -9 4 -2 177.101
    -9 5 2 324.694
    -9 4 -2 80.9929
    -5 9 2 78.8396
    -4 -5 2 246.120
    -4 9 -2 87.1120
    -5 9 2 -12.7322
    -4 9 -2 327.909
    -5 9 1 34715.4
    -5 9 1 35255.2
    -4 9 -1 33467.9
    -4 -5 1 33778.7
    -4 9 -1 34294.6
    -5 -4 -1 32864.2
    -9 4 -1 35465.5
    -9 5 1 32519.8
    -9 4 -1 33881.4
    -5 9 0 7910.35
    -4 9 0 8201.56
    -4 -5 0 6253.42
    -5 -4 0 6313.35
    -4 9 0 7017.42
    -5 9 0 7261.37
    -4 -5 0 7221.26
    -5 -4 0 6646.93
    -9 4 0 7186.72
    -9 4 0 7007.54
    -9 5 0 6661.14
    -4 -5 -1 2684.14
    -9 5 -1 1755.05
    -4 9 1 1641.53
    -9 4 1 1388.60
    -9 5 -1 2651.22
    -4 9 1 1966.05
    -5 9 -1 2461.06
    -5 -4 1 1659.32
    -5 9 -1 2247.44
    -9 4 1 2036.91
    -4 9 2 22736.4
    -5 9 -2 24302.9
    -9 5 -2 24620.6
    -5 -4 2 25122.2
    -5 9 -2 21362.0
    -4 -5 -2 26201.7
    -9 4 2 24533.5
    -4 9 2 26017.3
    -9 5 -2 23044.3
    -5 9 -3 9477.48
    -4 9 3 10004.5
    -5 -4 3 7408.48
    -4 -5 -3 9983.77
    -9 5 -3 11134.2
    -9 4 3 8730.47
    -9 5 -3 9490.86
    -9 5 -4 61622.2
    -5 -4 4 56642.4
    -5 9 -4 56585.2
    9 -4 -4 57679.8
    -4 9 4 61537.6
    -4 9 4 58843.2
    -4 -5 -4 59554.6
    5 4 -4 57610.2
    -9 4 4 58016.1
    -9 5 -4 55983.4
    -9 5 -5 44877.5
    -5 -4 5 42424.4
    -5 9 -5 41179.5
    -4 9 5 43374.7
    9 -4 -5 41071.6
    -4 9 5 42445.8
    4 5 5 45985.1
    5 4 -5 42636.9
    -4 -5 -5 40559.5
    -9 4 5 41394.6
    -9 5 -5 42617.9
    -9 4 6 1135.64
    -4 -5 -6 981.772
    -9 5 -6 484.047
    -9 5 -6 428.819
    5 4 -6 923.457
    9 -4 -6 647.079
    -4 9 6 11.7155
    -4 9 6 682.719
    4 5 6 -118.686
    -5 9 -6 620.663
    -9 4 7 852.949
    -4 -5 -7 965.962
    -9 5 -7 475.800
    5 4 -7 629.847
    9 -4 -7 1093.45
    -4 9 7 884.964
    4 5 7 1028.52
    -5 9 -7 498.692
    -5 9 -8 21108.8
    9 -4 -8 22629.4
    -4 9 8 23225.4
    4 5 8 22529.7
    5 4 -8 20853.4
    -9 4 8 20448.6
    -4 -5 -8 20919.2
    -9 5 -8 19698.3
    4 5 9 8908.54
    -4 -5 -9 10585.0
    6 -9 -9 590.524
    -9 6 8 1343.29
    -6 -3 -8 2425.90
    -9 3 -8 1775.68
    3 6 -8 1647.62
    9 -6 -8 2027.22
    -6 9 8 1881.85
    -3 9 -8 2572.55
    -3 9 -7 44292.8
    9 -6 -7 39408.6
    3 6 -7 44123.1
    -6 9 7 45693.4
    -6 -3 -7 42782.1
    -9 6 7 46596.9
    -9 3 -7 42945.0
    -3 9 -6 10093.6
    -6 9 6 11958.5
    9 -6 -6 10287.1
    3 6 -6 10093.2
    -6 9 6 8827.83
    -6 -3 -6 10801.8
    -9 6 6 11854.0
    -9 3 -6 9660.60
    -9 6 5 8027.94
    -3 -6 5 6598.82
    -3 9 -5 6939.12
    -6 9 5 8584.76
    3 6 -5 7421.63
    -6 9 5 7805.12
    -6 -3 -5 7073.74
    -9 3 -5 6354.71
    -3 -6 4 18317.4
    -3 9 -4 16157.2
    -6 9 4 17286.3
    3 6 -4 16206.8
    -6 9 4 17223.8
    -6 -3 -4 19364.2
    -9 3 -4 16155.7
    -9 6 4 16534.0
    -6 9 4 17226.9
    -6 -3 -3 434.976
    -9 3 -3 869.087
    -9 6 3 746.410
    -6 9 3 569.080
    -9 3 -3 1045.95
    -6 9 3 350.978
    -3 -6 3 866.337
    -6 9 3 569.063
    -3 9 -3 810.705
    -3 9 -2 34713.6
    -3 -6 2 34177.8
    -3 9 -2 31084.9
    -6 -3 -2 33800.2
    -6 9 2 36460.0
    -9 3 -2 32828.7
    -6 9 2 35020.2
    -9 6 2 33191.0
    -9 3 -2 36246.4
    -6 9 2 33765.7
    -6 9 1 64334.0
    -6 9 1 62091.5
    3 6 -1 61288.3
    -3 9 -1 62550.7
    -3 -6 1 61923.6
    -3 9 -1 63060.1
    -9 3 -1 65976.5
    -6 -3 -1 60360.5
    -9 3 -1 60172.4
    -9 3 -1 62173.9
    -9 6 1 60042.7
    -6 9 0 39970.3
    -3 9 0 40204.4
    -6 9 0 39908.9
    -9 3 0 41263.8
    -3 -6 0 39940.2
    -6 -3 0 41734.4
    -6 -3 0 39172.0
    -9 3 0 39873.8
    -9 3 0 40009.2
    3 6 0 38131.9
    -9 6 0 42421.6
    -9 3 1 692.217
    -3 -6 -1 887.769
    -9 3 1 362.278
    -9 6 -1 1077.86
    -6 9 -1 1103.32
    3 6 1 908.079
    -9 3 1 931.783
    -6 -3 1 930.797
    -3 -6 -1 878.136
    -6 9 -1 625.051
    -3 9 1 383.780
    -3 -6 -2 2952.05
    3 6 2 2947.73
    -9 3 2 3595.84
    -9 6 -2 3000.43
    -6 9 -2 2540.93
    -9 3 2 2764.17
    -6 -3 2 2722.88
    -3 9 2 3757.64
    9 -3 -2 3167.28
    -6 9 -2 1629.93
    -3 -6 -3 2502.35
    -9 3 3 2479.11
    -9 6 -3 2575.85
    -3 9 3 1879.32
    -9 3 3 2459.54
    -6 -3 3 2401.84
    9 -3 -3 2796.12
    3 6 3 1836.28
    -6 9 -3 2253.74
    -3 -6 -4 1353.58
    -9 3 4 652.539
    -3 9 4 923.950
    -9 6 -4 1656.84
    -9 6 -4 1699.18
    -6 -3 4 1661.22
    6 3 -4 917.715
    3 6 4 1591.95
    9 -3 -4 1310.09
    -3 9 4 1200.81
    -6 9 -4 913.479
    -9 6 -5 58003.5
    -6 -3 5 53058.5
    -6 9 -5 53797.4
    6 3 -5 56761.1
    -3 9 5 50386.7
    9 -3 -5 54504.0
    -3 9 5 57597.7
    3 6 5 54784.6
    -3 -6 -5 60078.0
    -9 3 5 52012.0
    -9 6 -5 54110.0
    -9 6 -6 10224.2
    -6 9 -6 10011.4
    6 3 -6 9290.69
    9 -3 -6 9837.24
    -3 9 6 9128.60
    3 6 6 10349.4
    -3 9 6 9124.47
    -3 -6 -6 10594.4
    -9 3 6 9596.74
    -9 6 -6 8007.50
    -9 3 7 582.247
    -3 -6 -7 1111.75
    -9 6 -7 538.117
    -9 6 -7 441.708
    6 3 -7 631.457
    6 3 -7 463.167
    9 -3 -7 289.908
    -3 9 7 649.110
    3 6 7 758.487
    -6 9 -7 620.303
    -6 9 -8 8969.63
    6 3 -8 8589.82
    9 -3 -8 9133.32
    -3 9 8 9808.22
    3 6 8 10115.0
    -9 6 -8 8685.47
    -9 6 -9 271.923
    -2 9 -8 3648.28
    -9 7 8 4651.99
    2 7 -8 4970.13
    7 -9 -8 6771.94
    -9 7 7 1604.22
    -7 -2 -7 1884.09
    2 7 -7 2002.78
    -9 2 -7 1711.68
    9 -7 -7 1645.27
    -7 9 7 1277.49
    -2 9 -7 1114.07
    -9 7 6 418.328
    -7 -2 -6 585.110
    -9 2 -6 442.985
    2 7 -6 874.100
    -7 9 6 454.532
    -7 9 6 656.807
    -2 9 -6 336.048
    -2 9 -5 54586.7
    -7 9 5 53191.8
    2 7 -5 53607.3
    -7 9 5 52318.3
    -7 -2 -5 54642.3
    -9 2 -5 53306.7
    -9 7 5 54934.4
    -7 9 5 54330.9
    -2 -7 4 50522.2
    -2 9 -4 52606.4
    2 7 -4 53852.5
    -7 9 4 56546.2
    -7 -2 -4 54378.5
    -9 2 -4 56060.2
    -9 7 4 55447.4
    -7 9 4 61067.5
    -2 -7 3 34740.8
    -2 9 -3 36733.8
    2 7 -3 34349.4
    -7 9 3 39306.4
    -7 -2 -3 35702.0
    -9 2 -3 37176.5
    -9 7 3 37241.0
    -7 9 3 37286.9
    -2 -7 2 33511.1
    -2 9 -2 32609.8
    2 7 -2 34129.1
    -2 9 -2 31873.2
    -7 -2 -2 34555.9
    -9 2 -2 34612.3
    -7 9 2 33352.5
    -9 2 -2 38605.4
    -9 7 2 35709.0
    -7 9 2 34701.8
    -9 7 1 6001.61
    -7 9 1 5914.51
    2 7 -1 6191.06
    -9 2 -1 6835.40
    -2 -7 1 6192.44
    -7 -2 -1 6477.05
    -9 2 -1 6124.76
    -9 2 -1 7207.18
    -7 9 1 6485.13
    -2 9 -1 5045.30
    -7 9 0 16149.0
    -2 9 0 16296.8
    -7 9 0 16755.4
    -9 2 0 17201.5
    -2 -7 0 14797.5
    -7 -2 0 17041.8
    -7 -2 0 15454.4
    -9 2 0 16052.2
    -9 2 0 15686.3
    -9 7 0 16955.1
    2 7 0 16255.6
    -2 9 1 72374.5
    -7 9 -1 73446.0
    -9 2 1 76912.2
    -7 -2 1 77809.9
    -7 9 -1 73246.3
    -2 -7 -1 76103.2
    -9 2 1 73981.8
    2 7 1 78133.1
    -9 2 1 74638.2
    -9 7 -1 80489.3
    -9 7 -2 22885.5
    -7 9 -2 21698.6
    -9 2 2 23276.9
    -7 -2 2 21520.0
    -7 9 -2 19891.3
    9 -2 -2 20849.5
    -2 -7 -2 21628.3
    2 7 2 22114.9
    -2 9 2 21345.3
    -9 2 2 19935.6
    -9 7 -3 99020.8
    -7 9 -3 100331.
    -9 2 3 101853.
    -7 -2 3 92968.2
    9 -2 -3 102976.
    2 7 3 99414.8
    -2 -7 -3 107277.
    -2 9 3 99258.6
    -9 2 3 98825.1
    -9 7 -4 25350.3
    -7 9 -4 24305.2
    -9 2 4 26736.2
    -7 -2 4 24411.6
    2 7 4 23913.3
    7 2 -4 25596.5
    9 -2 -4 26690.7
    -2 9 4 25324.3
    -2 -7 -4 28867.4
    -2 9 4 25412.9
    -9 2 4 23265.5
    -9 7 -5 8919.08
    -9 2 5 7588.61
    -7 9 -5 9155.36
    -7 -2 5 9050.43
    2 7 5 9784.71
    7 2 -5 8370.50
    9 -2 -5 7777.86
    -2 9 5 9575.55
    2 7 5 8619.11
    -2 9 5 7235.54
    -9 7 -6 10230.3
    -9 2 6 8663.02
    -7 9 -6 8074.68
    -2 9 6 10794.4
    7 2 -6 9681.10
    9 -2 -6 10000.2
    -2 9 6 10048.5
    2 7 6 9147.13
    -9 7 -7 23861.8
    -7 9 -7 26491.8
    7 2 -7 24641.8
    9 -2 -7 24152.0
    -2 9 7 26208.3
    2 7 7 25101.1
    -9 7 -8 43157.0
    -9 7 -8 40202.0
    7 2 -8 37233.8
    9 -2 -8 40926.7
    2 7 8 45938.0
    -9 8 8 4739.17
    -1 9 -7 723.814
    1 8 -7 1522.57
    -9 8 7 995.981
    -8 -1 -7 928.389
    -9 1 -7 1034.79
    9 -8 -7 1080.72
    -1 9 -6 1203.08
    1 8 -6 1006.19
    -8 -1 -6 1027.74
    -9 8 6 523.498
    -8 9 6 1285.39
    -9 1 -6 937.342
    -1 9 -5 11201.1
    -8 9 5 10741.8
    1 8 -5 9627.69
    -8 -1 -5 11032.9
    -9 1 -5 9732.92
    -9 8 5 10084.1
    -8 9 5 11703.4
    -1 -8 4 52388.3
    -1 9 -4 53075.3
    -8 9 4 52183.2
    -8 -1 -4 48453.3
    -9 1 -4 51234.7
    -9 8 4 54996.6
    -8 9 4 53419.6
    -1 -8 3 20860.1
    1 8 -3 19983.9
    -1 9 -3 19810.1
    -8 9 3 21591.4
    -8 -1 -3 20328.6
    -9 1 -3 19944.9
    -9 8 3 23607.7
    -8 9 3 22076.7
    -8 -1 -2 4132.38
    -9 1 -2 4694.30
    -9 8 2 4159.30
    -8 9 2 5293.70
    1 8 -2 4750.59
    -1 -8 2 4010.97
    -8 9 2 4051.05
    -1 9 -2 3845.85
    -8 -1 -1 4482.00
    -9 1 -1 4523.11
    -9 8 1 5466.63
    -8 9 1 5777.20
    1 8 -1 5175.91
    -1 -8 1 5323.12
    -9 1 -1 3672.61
    -8 -1 -1 4738.86
    -1 9 -1 4264.14
    -8 9 1 5101.87
    -8 9 0 34354.8
    1 8 0 35874.5
    -1 9 0 34380.9
    -8 9 0 37122.3
    -1 -8 0 36906.6
    -9 1 0 33569.7
    -8 -1 0 33476.9
    -8 -1 0 33979.1
    -9 1 0 34665.7
    -9 1 0 34628.4
    -9 8 0 34906.7
    -9 8 -1 6149.69
    -8 9 -1 6827.28
    -8 9 -1 6872.98
    -1 -8 -1 7354.44
    -9 1 1 5629.02
    -8 -1 1 6206.06
    -8 -1 1 6250.69
    -1 9 1 6439.93
    -8 -1 1 8048.69
    -9 1 1 6527.71
    1 8 1 7369.89
    -9 1 1 6310.63
    -9 8 -2 22566.3
    -8 9 -2 21529.9
    -9 1 2 20671.6
    -8 -1 2 20031.6
    -8 9 -2 20787.7
    1 8 2 21871.0
    -1 9 2 23765.0
    -8 -1 2 22327.5
    -9 1 2 21638.8
    -9 8 -3 59456.2
    -8 9 -3 59242.0
    -9 1 3 60663.7
    -8 -1 3 59117.1
    1 8 3 57553.2
    -1 9 3 59241.6
    -9 1 3 59099.6
    -1 9 4 2038.54
    -9 1 4 2608.93
    -9 8 -4 2148.25
    -8 9 -4 2257.98
    -9 1 4 1904.88
    -8 -1 4 2110.56
    9 -1 -4 2188.94
    1 8 4 2056.63
    -9 1 5 1929.40
    -9 8 -5 2356.70
    -8 -1 5 1527.07
    8 1 -5 3030.34
    9 -1 -5 2400.55
    1 8 5 2795.26
    -1 9 5 1974.60
    -1 9 5 2767.82
    -8 9 -5 2011.80
    1 8 5 2990.12
    -9 8 -6 2533.00
    8 1 -6 2153.01
    9 -1 -6 1354.65
    -1 9 6 2644.21
    -1 9 6 1126.51
    1 8 6 1497.42
    -8 9 -6 1771.20
    -9 8 -7 9422.12
    -9 8 -7 6405.52
    -8 9 -7 8853.68
    8 1 -7 8007.07
    9 -1 -7 6515.20
    -1 9 7 9737.60
    1 8 7 7774.49
    -9 8 -8 6207.52
    0 9 -7 -189.819
    -9 9 7 367.063
    0 9 -6 22510.9
    -9 0 -6 22398.2
    -9 9 6 22613.5
    0 9 -5 325.036
    -9 0 -5 102.729
    -9 0 -4 9170.59
    -9 9 4 10993.0
    -9 0 -3 12.2621
    0 9 -3 68.7709
    -9 9 3 -3.62683
    -9 0 -2 2318.74
    0 9 -2 3728.28
    -9 9 2 3220.31
    -9 0 -1 168.559
    -9 9 1 641.525
    0 9 -1 228.497
    -9 0 -1 544.788
    0 9 0 16963.6
    -9 9 0 15939.6
    -9 0 0 15343.1
    -9 0 0 16071.5
    -9 9 0 15393.2
    -9 0 1 84.3029
    -9 9 -1 -40.2898
    -9 0 1 -297.990
    0 9 1 -130.861
    -9 0 1 -132.911
    -9 9 -1 -32.4037
    -9 9 -2 20873.6
    -9 0 2 18115.8
    -9 9 -2 18999.2
    0 9 2 18155.4
    -9 0 2 19912.4
    -9 0 3 325.084
    0 9 3 380.102
    -9 9 -3 -120.611
    -9 0 3 361.685
    -9 9 -4 7253.40
    -9 0 4 6568.90
    -9 0 4 8715.02
    0 9 4 8490.92
    -9 9 -5 10.8389
    -9 0 5 -88.1271
    9 0 -5 -88.0703
    0 9 5 -211.059
    0 9 5 -451.596
    -9 9 -6 13303.3
    0 9 6 14281.5
    9 0 -6 14936.4
    0 9 6 15280.0
    -9 9 -7 -125.948
    9 0 -7 417.667
    -5 10 0 64285.6
    -5 10 0 67313.9
    -5 -5 0 66318.4
    -10 5 0 67983.9
    -5 -5 -1 349.643
    -5 10 -1 225.241
    -10 5 1 83.8127
    -10 5 -1 255.622
    -5 10 1 200.192
    -5 10 -1 472.094
    -5 -5 1 -315.902
    -5 -5 -1 127.738
    -5 10 1 674.575
    -5 10 -2 51616.2
    -5 -5 2 52281.7
    -5 10 -2 50439.4
    -5 -5 -2 50164.6
    -10 5 -2 54036.3
    -5 10 2 55201.0
    -10 5 2 52156.2
    -10 5 -2 53316.5
    -5 10 -3 21903.8
    -5 -5 3 22420.5
    -5 -5 -3 21901.4
    -5 10 3 24142.2
    -5 10 3 21146.4
    -10 5 -3 20420.5
    -10 5 3 21501.6
    -10 5 -3 22539.3
    -5 -5 4 17860.6
    -5 10 -4 19410.4
    10 -5 -4 19700.5
    -5 10 4 18433.9
    -5 10 4 19135.8
    -5 -5 -4 19854.7
    -10 5 -4 21563.3
    -10 5 4 19933.9
    -10 5 -4 20219.2
    -5 -5 -5 160.306
    -10 5 5 115.645
    -10 5 -5 124.810
    -10 5 -5 48.1399
    5 5 -5 -124.900
    -5 -5 5 -247.084
    10 -5 -5 312.594
    -5 10 5 436.444
    5 5 5 138.191
    -5 10 5 15.2661
    -5 10 -5 93.3763
    -10 5 6 74.4167
    -5 -5 -6 193.129
    -10 5 -6 353.219
    5 5 -6 180.100
    10 -5 -6 298.044
    -5 10 6 864.128
    -5 10 6 205.522
    5 5 6 462.100
    -5 10 -6 711.609
    -10 5 7 6414.63
    -5 -5 -7 5489.13
    -10 5 -7 3910.66
    5 5 -7 4057.67
    10 -5 -7 3736.01
    -5 10 7 4745.24
    5 5 7 4778.82
    -5 10 -7 5416.40
    -5 -5 -8 5124.88
    -10 6 7 2830.58
    -6 -4 -7 2189.36
    -10 4 -7 2393.24
    4 6 -7 848.340
    10 -6 -7 2223.81
    -6 10 7 2610.60
    -4 10 -7 1695.50
    -6 -4 -6 4728.94
    -10 6 6 3682.48
    -10 4 -6 4587.40
    4 6 -6 3438.36
    10 -6 -6 4286.05
    -6 10 6 4653.58
    -6 10 6 5863.51
    -4 10 -6 4807.00
    -10 6 5 9199.24
    -4 10 -5 8641.43
    -4 -6 5 9168.73
    10 -6 -5 9741.94
    -6 10 5 10441.0
    -6 -4 -5 11935.6
    -10 4 -5 9664.26
    -6 10 5 8813.22
    -10 6 4 7307.94
    -6 10 4 7493.12
    -4 10 -4 6885.04
    -4 -6 4 6872.72
    -6 10 4 8031.90
    -6 -4 -4 6916.35
    -10 4 -4 7663.32
    -4 -6 3 22950.4
    -4 10 -3 22872.1
    -4 10 -3 21271.5
    -6 -4 -3 21990.8
    -6 10 3 23843.1
    -6 10 3 23111.1
    -10 4 -3 23962.9
    -10 6 3 23207.6
    -10 4 -3 23660.3
    -4 10 -2 130648.
    -4 -6 2 122218.
    -4 10 -2 117385.
    -6 -4 -2 122169.
    -10 4 -2 120816.
    -6 10 2 123298.
    -10 6 2 124772.
    -10 4 -2 127148.
    -6 10 2 124879.
    -6 10 1 11331.8
    -6 10 1 10876.2
    -4 -6 1 10308.1
    -6 -4 -1 10801.8
    -6 -4 -1 11374.4
    -10 4 -1 11302.6
    -4 10 -1 9626.86
    -10 4 -1 11620.4
    -10 6 1 11689.3
    -6 10 0 54633.0
    -4 10 0 55248.8
    -4 10 0 52330.3
    -6 10 0 48239.8
    -4 -6 0 53437.4
    -6 -4 0 53844.9
    -6 -4 0 49680.2
    -10 4 0 53041.6
    -10 4 0 55811.8
    -10 6 0 51360.8
    -4 10 1 29432.3
    -6 10 -1 33736.2
    -6 10 -1 34081.5
    -6 -4 1 31704.7
    -4 -6 -1 31128.6
    -10 4 1 32558.0
    -4 -6 -1 29869.7
    -10 4 1 31736.5
    -10 6 -1 30996.3
    -6 10 -2 91126.4
    -6 -4 2 87088.7
    -6 10 -2 91866.2
    -4 -6 -2 87069.4
    -4 10 2 87054.6
    -10 4 2 88020.8
    -10 6 -2 88970.2
    -6 10 -3 36283.2
    -6 -4 3 34078.0
    10 -4 -3 37124.0
    -4 -6 -3 39891.6
    -4 10 3 34956.2
    -10 4 3 36688.5
    -10 6 -3 40785.7
    -4 -6 -4 3035.88
    -10 4 4 4814.55
    -4 10 4 3959.58
    -10 6 -4 3437.19
    -6 -4 4 3372.98
    10 -4 -4 4333.04
    -4 10 4 5787.14
    -6 10 -4 3903.10
    -10 6 -5 22603.4
    -6 -4 5 19107.0
    -6 10 -5 21321.9
    -4 10 5 20556.3
    10 -4 -5 22024.4
    -4 10 5 22004.1
    4 6 5 18752.1
    -4 -6 -5 21394.0
    6 4 -5 21577.2
    -10 4 5 20140.2
    -10 4 6 4604.78
    -4 -6 -6 5213.95
    -10 6 -6 4367.73
    -10 6 -6 4062.11
    6 4 -6 3874.08
    10 -4 -6 3978.38
    -4 10 6 6042.45
    -4 10 6 4518.30
    4 6 6 4922.66
    -6 10 -6 4226.75
    -10 4 7 9645.99
    -6 10 -7 8252.28
    6 4 -7 9048.76
    10 -4 -7 9229.38
    -4 10 7 8818.36
    4 6 7 9846.70
    -4 -6 -7 9904.96
    -10 6 -7 8991.33
    -10 6 -8 1779.23
    4 6 8 336.627
    -7 10 8 -187.692
    -10 7 7 409.916
    -7 -3 -7 722.947
    -10 3 -7 1243.32
    3 7 -7 1173.64
    -7 10 7 585.384
    -3 10 -7 1037.65
    -3 10 -6 31339.6
    -7 10 6 30826.7
    10 -7 -6 32064.5
    3 7 -6 29667.2
    -7 -3 -6 32568.7
    -10 3 -6 34808.6
    -10 7 6 34400.6
    -7 -3 -5 2340.46
    -10 7 5 2687.54
    -10 3 -5 2978.69
    -3 -7 5 2747.21
    -7 10 5 2599.56
    -3 10 -5 2646.50
    -3 -7 4 21417.9
    -3 10 -4 22836.9
    -7 10 4 21253.5
    -7 -3 -4 21051.4
    -10 3 -4 20923.2
    -10 7 4 22116.0
    -7 10 4 22739.6
    -3 -7 3 28344.1
    -3 10 -3 28140.6
    -3 10 -3 26896.2
    -7 10 3 27935.2
    -7 -3 -3 30024.6
    -10 3 -3 29801.0
    -10 7 3 28712.6
    -7 10 3 29081.9
    -3 -7 2 14170.3
    -3 10 -2 14610.4
    -7 -3 -2 12220.7
    -10 3 -2 12246.8
    -7 10 2 15420.1
    -10 3 -2 15317.7
    -10 7 2 14134.7
    -7 10 2 13874.7
    -7 -3 -1 -318.142
    -10 3 -1 326.972
    -10 3 -1 190.043
    -10 7 1 -100.056
    -7 10 1 -276.372
    -3 -7 1 -158.274
    -7 -3 -1 -20.4939
    -3 10 -1 456.832
    -7 10 1 337.283
    -7 -3 0 1697.76
    -10 3 0 1143.54
    -10 3 0 1457.36
    -10 7 0 1736.57
    -7 10 0 1687.25
    -3 10 0 1612.45
    -7 10 0 1523.90
    -3 -7 0 1387.75
    -7 -3 0 979.349
    -10 3 1 768.731
    -10 7 -1 1392.87
    -7 10 -1 1864.71
    -7 -3 1 1475.56
    -3 -7 -1 1152.17
    -10 3 1 1511.89
    -3 10 1 1220.08
    -7 10 -1 2411.62
    -7 10 -2 15779.9
    -7 -3 2 15284.3
    -7 10 -2 15546.3
    -3 -7 -2 18055.6
    -3 10 2 14389.8
    -10 3 2 16824.1
    -10 7 -2 17709.7
    -10 7 -3 13022.9
    -7 10 -3 14081.2
    -7 -3 3 13285.8
    10 -3 -3 15349.5
    -3 -7 -3 13626.3
    -3 10 3 11471.2
    -10 3 3 12622.1
    -3 -7 -4 3042.04
    -10 3 4 2120.33
    -3 10 4 2758.86
    -10 7 -4 3132.48
    -7 -3 4 2963.07
    10 -3 -4 3177.37
    3 7 4 3071.60
    -3 10 4 1978.15
    -7 10 -4 3583.65
    -10 3 5 2373.23
    -10 7 -5 3400.31
    -7 -3 5 3103.89
    10 -3 -5 3438.95
    -3 10 5 3925.13
    3 7 5 3821.08
    -7 10 -5 3619.01
    -3 10 5 1907.39
    -10 7 -6 17522.3
    -7 10 -6 16585.2
    -3 10 6 16399.9
    7 3 -6 16882.7
    10 -3 -6 18887.4
    -3 10 6 19208.0
    3 7 6 16423.1
    -10 3 6 17193.8
    -10 7 -7 7769.60
    7 3 -7 7646.12
    10 -3 -7 7424.28
    3 7 7 8676.52
    -10 8 7 3786.63
    2 8 -7 3963.63
    -2 10 -7 4540.39
    -8 -2 -6 803.693
    -10 8 6 152.009
    -10 2 -6 717.971
    -8 10 6 878.948
    -2 10 -6 26.8753
    -8 -2 -5 7008.03
    -10 2 -5 5023.19
    -10 8 5 7186.13
    -8 10 5 5153.90
    -8 10 5 6860.16
    -2 10 -5 5859.96
    -8 -2 -4 5699.98
    -10 2 -4 6075.72
    -10 8 4 6259.68
    -8 10 4 6172.33
    -2 -8 4 6415.87
    -2 10 -4 5580.38
    -8 10 4 4868.16
    -8 -2 -3 5117.37
    -10 2 -3 5027.96
    -10 8 3 5121.38
    -8 10 3 6647.29
    -8 10 3 5443.11
    -2 -8 3 4904.69
    -2 10 -3 4591.20
    -8 -2 -2 6027.44
    -10 2 -2 6530.45
    -10 8 2 7453.52
    -2 10 -2 6976.55
    -2 -8 2 6945.52
    -8 10 2 6619.71
    2 8 -2 7426.84
    -8 10 2 10048.3
    -8 -2 -1 537.513
    -10 2 -1 630.123
    2 8 -1 489.704
    -10 8 1 417.422
    -8 10 1 45.4326
    -2 -8 1 -36.3433
    -10 2 -1 321.660
    -8 -2 -1 39.2285
    -2 10 -1 773.950
    -8 10 1 58.3267
    -8 10 0 92218.2
    -2 10 0 90808.3
    -8 10 0 98016.3
    -2 -8 0 91974.8
    -10 2 0 97573.5
    -8 -2 0 92411.4
    -8 -2 0 88287.2
    -10 2 0 94935.3
    -10 2 0 94952.9
    2 8 0 94354.1
    -10 8 0 93983.3
    -8 10 -1 30836.7
    -8 10 -1 30777.7
    -10 2 1 33489.4
    -8 -2 1 31684.3
    -2 -8 -1 34374.0
    -10 2 1 30712.0
    2 8 1 32402.4
    -10 2 1 30507.2
    -2 10 1 32473.7
    -10 8 -1 29582.7
    -8 10 -2 99537.7
    -10 2 2 99762.7
    -8 -2 2 94286.3
    -8 10 -2 97238.2
    2 8 2 97373.9
    -2 10 2 95559.7
    -10 2 2 95214.8
    -10 8 -2 94434.7
    -10 2 3 -102.780
    -10 8 -3 706.833
    -8 10 -3 339.519
    -2 10 3 -12.5919
    -10 2 3 263.636
    -8 -2 3 236.546
    -8 10 -3 -105.792
    2 8 3 607.774
    -2 10 4 219.071
    -10 2 4 140.291
    -10 8 -4 336.852
    -8 10 -4 95.9595
    -10 2 4 -223.934
    -8 -2 4 276.690
    10 -2 -4 280.076
    2 8 4 246.730
    -10 2 5 999.256
    -10 8 -5 344.478
    -8 10 -5 686.034
    -8 -2 5 876.474
    2 8 5 371.434
    10 -2 -5 887.200
    -2 10 5 875.463
    2 8 5 200.634
    -2 10 5 405.545
    -10 2 6 1445.79
    -10 8 -6 1713.87
    10 -2 -6 1269.78
    -2 10 6 1640.68
    -2 10 6 1660.36
    2 8 6 1626.86
    -8 10 -6 1256.06
    -10 8 -7 5782.44
    8 2 -7 4547.56
    10 -2 -7 4525.31
    1 9 -7 45279.0
    -9 10 6 289.008
    -1 10 -6 186.985
    -10 9 5 9359.69
    -9 10 5 9750.13
    -9 -1 -5 10271.9
    -10 1 -5 8003.56
    -1 -9 4 9931.41
    -1 10 -4 12333.2
    -9 -1 -4 11104.3
    -10 1 -4 10195.3
    1 9 -4 11817.3
    -10 9 4 11993.1
    -9 10 4 10857.0
    -1 -9 3 23982.5
    1 9 -3 23565.2
    -1 10 -3 26870.3
    -9 -1 -3 28570.5
    -10 1 -3 25715.4
    -10 9 3 28308.8
    -9 10 3 28358.2
    1 9 -2 41168.6
    -1 -9 2 39610.2
    -1 10 -2 37408.2
    -9 -1 -2 37212.6
    -10 1 -2 38772.0
    -9 10 2 39594.4
    -10 9 2 40416.4
    -9 10 2 40534.6
    1 9 -1 50930.6
    -1 10 -1 48877.5
    -1 -9 1 46654.5
    -10 1 -1 51302.8
    -9 -1 -1 45146.2
    -9 -1 -1 45805.7
    -10 1 -1 51166.1
    -9 10 1 48884.9
    -10 9 1 50447.5
    -9 10 1 47645.4
    -9 -1 0 6366.28
    -10 1 0 6447.77
    -1 10 0 5724.02
    -9 10 0 9285.24
    -10 1 0 8375.21
    -1 -9 0 6654.71
    -9 -1 0 6356.28
    -10 9 0 9912.75
    1 9 0 8713.72
    -9 10 0 8776.75
    -9 10 -1 9750.68
    -9 10 -1 10213.9
    -10 1 1 8794.91
    -9 -1 1 9701.69
    -1 -9 -1 10707.5
    1 9 1 11245.3
    -10 1 1 10148.8
    -1 10 1 10584.5
    -10 9 -1 11012.5
    -10 1 2 4451.44
    -10 9 -2 3898.23
    -9 10 -2 3747.02
    1 9 2 2341.73
    -1 10 2 4252.58
    -10 1 2 4095.25
    -9 -1 2 2711.93
    -1 -9 -2 4357.24
    -9 10 -2 4885.18
    -10 9 -3 27892.9
    -9 10 -3 27306.9
    -10 1 3 27829.5
    -9 -1 3 27953.5
    -9 10 -3 24337.7
    1 9 3 27182.2
    -1 10 3 27247.1
    -10 1 3 28189.9
    -1 10 4 -116.259
    -10 1 4 126.837
    -10 9 -4 756.948
    -9 10 -4 821.290
    -10 1 4 -235.712
    -9 -1 4 -28.6682
    1 9 4 162.067
    -10 9 -5 17166.7
    -9 10 -5 18577.6
    -9 -1 5 16777.5
    1 9 5 19920.2
    -1 10 5 20525.7
    -1 10 5 19916.1
    1 9 5 17915.0
    -10 1 5 17972.2
    -10 9 -6 1892.54
    10 -1 -6 1447.12
    -1 10 6 1964.21
    9 1 -7 339.116
    10 -1 -7 725.569
    -10 10 6 118311.
    -10 10 5 395.660
    0 10 -5 599.051
    0 10 -4 14720.4
    -10 0 -4 15302.7
    -10 10 4 18225.5
    -10 0 -3 -27.8559
    -10 10 3 -65.4567
    0 10 -3 24.0776
    0 10 -2 20935.0
    -10 0 -2 21476.2
    -10 0 -2 18060.6
    -10 10 2 20380.6
    -10 0 -1 101.096
    -10 10 1 113.776
    0 10 -1 160.508
    -10 0 -1 172.331
    -10 0 0 54927.1
    -10 0 0 53202.5
    -10 10 0 56305.0
    0 10 0 54934.6
    -10 10 -1 517.616
    -10 0 1 46.7226
    0 10 1 293.986
    -10 10 -2 19770.4
    -10 0 2 19774.3
    0 10 2 20809.2
    -10 0 3 -21.2599
    0 10 3 62.9807
    -10 10 -3 35.0755
    -10 0 3 -303.217
    -10 10 -4 3372.85
    -10 0 4 2266.09
    0 10 4 3489.39
    -10 0 5 -58.8183
    0 10 5 -205.718
    -5 11 -6 79296.8
    -6 11 6 75108.1
    11 -6 -6 75439.2
    -6 11 6 81580.0
    -6 -5 -6 82822.0
    -11 5 -6 80578.1
    -6 -5 -5 4988.06
    -11 6 5 4141.69
    -11 5 -5 5143.59
    -5 -6 5 6006.53
    11 -6 -5 4192.24
    -6 11 5 5235.11
    -5 11 -5 5576.72
    -6 11 5 4974.71
    -5 -6 4 35724.7
    -5 11 -4 37497.0
    -6 11 4 37785.8
    -6 11 4 38256.3
    -6 -5 -4 40164.4
    -11 5 -4 38385.3
    -11 6 4 37631.6
    -6 -5 -3 2048.81
    -11 6 3 1528.19
    -11 5 -3 2001.74
    -6 11 3 1411.64
    -5 -6 3 1728.62
    -5 11 -3 1496.44
    -6 11 3 1401.88
    -5 11 -3 1653.67
    -5 11 -2 23881.9
    -5 -6 2 26023.5
    -5 11 -2 22895.9
    -6 -5 -2 20773.9
    -6 11 2 23678.0
    -11 6 2 23283.3
    -11 5 -2 23278.5
    -6 -5 -1 974.479
    -11 6 1 1534.13
    -11 5 -1 1523.99
    -6 11 1 1392.21
    -5 11 -1 984.716
    -5 -6 1 1789.36
    -6 -5 -1 800.772
    -5 11 -1 1409.65
    -6 11 1 1555.29
    -6 11 0 17504.4
    -5 11 0 17073.5
    -5 11 0 20604.2
    -6 11 0 18062.8
    -5 -6 0 17173.9
    -6 -5 0 17249.5
    -11 5 0 18299.5
    -11 6 0 17529.8
    -11 5 1 975.647
    -11 6 -1 1141.93
    -6 11 -1 1054.57
    -6 -5 1 984.980
    -5 -6 -1 908.138
    -6 11 -1 806.090
    -5 -6 -1 1354.10
    -5 11 1 766.671
    -6 11 -2 7083.48
    -6 -5 2 6407.50
    -6 11 -2 6991.19
    -5 11 2 8664.45
    -5 -6 -2 7324.58
    -11 5 2 8617.63
    -11 6 -2 8352.07
    -5 -6 -3 2959.15
    -11 5 3 2567.99
    -11 6 -3 2965.83
    -5 11 3 2080.62
    -6 -5 3 2455.94
    11 -5 -3 2312.83
    -6 11 -3 3139.23
    -5 11 3 3185.25
    -6 11 -3 3523.57
    -5 -6 -4 1160.02
    -11 5 4 535.718
    -5 11 4 841.369
    -11 6 -4 843.208
    -6 -5 4 799.618
    11 -5 -4 589.339
    -5 11 4 197.058
    -6 11 -4 914.255
    -6 -5 5 12232.1
    -6 11 -5 12649.1
    11 -5 -5 13159.5
    -5 11 5 13002.3
    5 6 5 11712.8
    -5 -6 -5 13992.8
    -11 5 5 11721.8
    -5 11 5 10467.9
    -6 11 -6 37593.9
    11 -5 -6 36856.4
    -5 11 6 39593.7
    5 6 6 35468.0
    -5 -6 -6 36383.2
    -5 -6 -7 7391.30
    6 5 -7 7827.93
    -4 11 -6 42005.8
    -7 11 6 42553.7
    -11 4 -6 41783.3
    -4 -7 5 16269.1
    -4 11 -5 16264.4
    -7 11 5 12669.3
    -7 -4 -5 15067.1
    -11 4 -5 14059.8
    -11 7 5 14606.2
    -4 -7 4 25764.8
    -4 11 -4 28254.6
    -4 11 -4 25644.8
    -7 11 4 24742.4
    -7 -4 -4 26327.2
    -11 4 -4 27807.8
    -11 7 4 26795.1
    -7 -4 -3 1940.72
    -11 4 -3 2452.33
    -11 7 3 2556.17
    -4 11 -3 1360.03
    -7 11 3 1452.69
    -4 -7 3 2113.51
    -4 11 -2 9999.06
    -4 -7 2 11820.8
    -7 -4 -2 12087.2
    -11 4 -2 9979.73
    -7 11 2 10584.0
    -11 7 2 10902.4
    -11 4 -2 13090.5
    -7 11 2 13734.2
    -4 11 -1 34147.1
    -4 -7 1 32991.6
    -7 -4 -1 34010.2
    -7 -4 -1 31039.9
    -11 4 -1 34512.6
    -11 4 -1 38003.2
    -11 7 1 35617.7
    -7 11 1 33976.0
    -7 11 1 36445.2
    -11 4 0 1204.88
    -11 7 0 1428.29
    -4 11 0 945.300
    -7 11 0 1088.13
    -7 11 0 605.294
    -4 -7 0 1050.49
    -7 -4 0 1075.65
    -7 -4 0 743.993
    -7 11 -1 47505.1
    -7 11 -1 47194.0
    -7 -4 1 48368.5
    -4 -7 -1 49098.0
    -11 4 1 49315.2
    -11 7 -1 51262.9
    -4 11 1 48771.2
    -4 -7 -2 1088.61
    -11 4 2 695.043
    -11 7 -2 1234.48
    -7 11 -2 424.672
    -7 -4 2 29.6440
    -7 11 -2 149.092
    -4 -7 -2 1073.27
    -4 11 2 1106.11
    -4 -7 -3 1283.65
    -11 4 3 1506.48
    -11 7 -3 2158.16
    -7 11 -3 1409.99
    -4 11 3 1209.86
    -7 -4 3 1134.54
    -7 11 -3 1673.04
    -4 -7 -4 3620.49
    -11 4 4 3909.41
    -4 11 4 2476.30
    -11 7 -4 3173.44
    -7 -4 4 3230.29
    11 -4 -4 2574.28
    -4 11 4 3737.22
    -7 11 -4 3117.57
    -11 7 -5 12640.2
    -7 11 -5 13344.3
    -7 -4 5 9811.15
    11 -4 -5 10012.9
    -4 11 5 11577.5
    4 7 5 9917.52
    -11 4 5 11842.9
    -4 11 5 10749.7
    -11 7 -6 40400.8
    11 -4 -6 38766.5
    -4 11 6 42331.4
    4 7 6 41048.6
    -3 11 -6 66704.8
    -8 11 6 59955.9
    -3 -8 5 12618.5
    -3 11 -5 14332.5
    -8 11 5 14714.6
    -8 -3 -5 15780.8
    -11 3 -5 13974.3
    -11 8 5 15498.9
    -8 11 4 4654.86
    -8 -3 -4 3705.15
    -11 3 -4 3640.23
    -11 8 4 3195.90
    -3 11 -4 3586.81
    -3 -8 4 3190.13
    -8 -3 -3 4374.02
    -11 3 -3 3616.46
    -11 8 3 3449.87
    -8 11 3 3834.61
    -8 11 3 4049.43
    -3 -8 3 4034.52
    -3 11 -3 4628.20
    -3 11 -2 347.894
    -8 -3 -2 680.380
    -11 3 -2 -163.302
    -11 8 2 284.855
    -8 11 2 154.389
    -3 -8 2 325.193
    -8 11 2 38.1966
    -8 -3 -1 568.006
    -11 3 -1 1071.56
    -11 8 1 1163.43
    -8 11 1 817.757
    -3 11 -1 362.695
    -3 -8 1 392.246
    -8 -3 -1 1299.52
    -8 11 1 450.246
    -8 11 0 41954.9
    -3 11 0 46105.2
    -8 11 0 43352.5
    -3 -8 0 42169.0
    -8 -3 0 42874.9
    -8 -3 0 43695.0
    -11 3 0 41803.8
    -11 3 0 45380.5
    -11 8 0 44828.1
    -11 3 1 4699.82
    -11 8 -1 4502.19
    -8 11 -1 4017.86
    -8 -3 1 4229.62
    -3 -8 -1 5403.61
    -8 11 -1 5628.78
    -3 11 1 5266.63
    -8 11 -2 50216.7
    -8 -3 2 49717.5
    -8 11 -2 48903.1
    -3 -8 -2 52843.2
    -3 11 2 48909.9
    -11 3 2 52718.6
    -11 8 -2 49837.5
    -11 3 3 2875.77
    -11 8 -3 1913.72
    -8 11 -3 2194.24
    -3 11 3 1879.10
    -8 -3 3 2239.00
    -8 11 -3 1744.89
    -11 8 -4 39771.0
    -8 11 -4 40676.8
    -8 -3 4 39039.0
    -3 11 4 40177.0
    -3 11 4 38619.1
    -11 3 4 39232.1
    -11 3 5 7077.61
    -11 8 -5 7757.39
    -8 11 -5 6022.08
    -8 11 -5 6963.59
    -8 -3 5 5391.65
    11 -3 -5 6865.81
    -3 11 5 7582.01
    3 8 5 4910.61
    -3 11 5 7861.22
    -11 8 -6 46055.3
    11 -3 -6 46628.1
    -11 2 -5 759.837
    -2 11 -5 760.668
    -2 -9 4 17379.0
    -2 11 -4 19455.4
    -9 11 4 17725.8
    -9 -2 -4 19263.4
    -11 2 -4 18952.5
    -11 9 4 20446.2
    -9 11 4 17484.7
    -2 -9 3 59044.5
    -2 11 -3 63991.6
    -9 11 3 62521.3
    -9 -2 -3 60498.0
    -11 2 -3 61032.6
    -11 9 3 63096.4
    -9 11 3 65203.2
    -2 11 -2 13732.9
    -2 -9 2 13616.1
    -9 -2 -2 14139.1
    -9 -2 -2 14068.0
    -11 2 -2 16050.9
    -9 11 2 13874.9
    -11 9 2 12947.5
    -9 11 2 15588.5
    -9 -2 -1 7216.94
    -9 11 1 7760.18
    -2 11 -1 6693.92
    -2 -9 1 6921.86
    -9 -2 -1 7348.00
    -9 11 1 7541.55
    -11 2 -1 7790.77
    -11 9 1 10116.2
    -2 11 0 22771.3
    -9 11 0 25044.0
    -2 -9 0 22992.7
    -9 -2 0 22378.6
    -9 -2 0 22250.8
    -11 2 0 24459.1
    -11 9 0 24293.6
    -9 11 0 21577.1
    -11 2 1 2584.81
    -11 9 -1 3116.07
    -9 11 -1 2102.98
    -9 11 -1 2352.50
    -9 -2 1 2357.75
    -2 -9 -1 4264.79
    -2 11 1 3334.38
    -9 11 -2 14749.7
    -9 -2 2 13329.0
    -9 11 -2 14859.8
    -2 -9 -2 15697.0
    -2 11 2 14205.4
    -11 2 2 16107.5
    -11 9 -2 15832.9
    -11 9 -3 49265.1
    -9 11 -3 52784.8
    -9 -2 3 50365.4
    -9 11 -3 50184.5
    2 9 3 52318.4
    -2 11 3 50669.0
    -11 2 3 50342.1
    -2 11 4 959.310
    -11 2 4 1139.47
    -11 9 -4 839.943
    -9 11 -4 841.603
    -9 -2 4 1724.41
    2 9 4 1607.44
    -9 11 -4 -195.990
    -11 2 5 915.226
    -11 9 -5 151.319
    2 9 5 226.276
    -10 11 5 7438.42
    -11 10 4 8582.70
    -10 11 4 10447.2
    -1 11 -4 8602.38
    -1 11 -3 11292.2
    -11 10 3 9659.22
    -10 11 3 9176.75
    -10 -1 -3 8722.52
    -11 1 -3 9234.70
    1 10 -2 46014.1
    -1 11 -2 44140.0
    -11 1 -2 49229.1
    -10 -1 -2 47475.6
    -10 -1 -2 42887.0
    -11 1 -2 40434.2
    -11 10 2 45455.9
    -10 11 2 48013.9
    1 10 -1 13368.1
    -1 11 -1 15513.2
    -11 1 -1 13837.3
    -10 -1 -1 15305.4
    -10 -1 -1 12204.4
    -11 1 -1 16216.4
    -11 10 1 15544.5
    -10 11 1 12055.5
    -11 1 0 21517.7
    -10 -1 0 21404.1
    -10 -1 0 20721.6
    -11 1 0 23265.1
    1 10 0 18253.3
    -11 10 0 23312.3
    -1 11 0 20475.1
    -10 11 0 20924.3
    -11 10 -1 3352.93
    -10 11 -1 2488.10
    -11 1 1 2374.18
    1 10 1 2819.80
    -10 -1 1 1999.83
    -1 11 1 2490.99
    -11 10 -2 623.503
    -10 11 -2 806.762
    1 10 2 328.006
    -1 11 2 451.156
    -11 1 2 417.406
    -10 -1 2 91.0731
    1 10 3 45.9826
    -11 1 3 119.903
    -1 11 3 503.801
    -11 10 -3 316.507
    -10 11 -3 606.373
    -11 1 3 1340.05
    -10 -1 3 551.405
    -11 1 4 7704.30
    -11 1 4 5329.44
    -10 -1 4 6649.55
    1 10 4 6085.50
    -1 11 4 6633.06
    1 10 5 787.708
    0 11 -4 54245.2
    -11 0 -3 -80.1326
    0 11 -3 760.474
    -11 11 2 6721.27
    0 11 -2 7873.00
    -11 0 -2 9094.71
    -11 0 -1 -3.88645
    -11 11 1 -296.664
    -11 0 -1 168.136
    0 11 -1 277.514
    -11 11 0 499.756
    -11 0 0 574.662
    -11 0 0 388.092
    0 11 0 892.055
    -11 0 1 -273.769
    0 11 1 22.4390
    -11 0 2 118103.
    0 11 2 115712.
    0 11 3 88.1078
    -11 0 3 166.481
    -6 12 0 35987.3
    -6 -6 0 31685.3
    -12 6 0 35913.3
    -6 12 -1 10675.8
    -6 -6 1 10131.3
    -6 12 -1 9261.54
    -6 -6 -1 7775.46
    -12 6 1 10176.8
    -12 6 -1 10764.0
    -6 12 1 11547.9
    -6 -6 -2 2597.21
    -12 6 2 4431.34
    -12 6 -2 3024.02
    -6 12 -2 3320.13
    -6 -6 2 2594.80
    -6 -6 -2 2933.07
    -6 12 2 1788.96
    -6 12 -2 3375.09
    -6 -6 3 27239.6
    -6 12 -3 22846.6
    -6 -6 -3 26424.1
    -6 12 3 27298.2
    -6 12 3 23637.8
    -12 6 3 24656.9
    -12 6 -3 27357.3
    -6 12 -4 29249.4
    12 -6 -4 31983.5
    -6 12 4 29269.9
    -6 -6 -4 32099.8
    -6 12 4 29138.2
    -6 12 -5 13698.5
    12 -6 -5 14238.5
    -6 12 5 13939.8
    -6 -6 -5 15145.7
    -5 12 -5 1385.12
    -7 12 4 8008.35
    -5 12 -4 8710.74
    -5 -7 4 11055.6
    -7 -5 -4 10027.2
    -5 -7 3 61264.1
    -5 12 -3 53790.9
    -7 -5 -3 57432.9
    -7 12 3 60315.8
    -12 7 3 60382.8
    -7 -5 -2 7004.56
    -12 7 2 8303.44
    -5 12 -2 5475.60
    -7 -5 -2 8133.54
    -5 -7 2 6239.15
    -7 12 2 8573.74
    -5 12 -2 8101.90
    -12 5 -2 8455.04
    -12 5 -1 -161.820
    -12 7 1 294.519
    -5 12 -1 179.793
    -5 -7 1 -50.2214
    -7 -5 -1 696.015
    -7 12 1 396.288
    -7 -5 -1 22.1962
    -7 12 0 19545.3
    -5 12 0 21748.9
    -7 12 0 23249.9
    -5 -7 0 21701.6
    -7 -5 0 24604.8
    -12 5 0 22768.3
    -12 7 0 23398.1
    -12 5 1 705.679
    -12 7 -1 -109.250
    -7 12 -1 6.37295
    -7 12 -1 -48.3168
    -7 -5 1 -248.526
    -5 -7 -1 214.332
    -5 12 1 1105.77
    -12 5 2 2142.46
    -12 7 -2 2753.26
    -7 12 -2 2672.62
    -7 -5 2 1798.49
    -5 -7 -2 2936.35
    -5 12 2 1205.75
    -7 12 -2 2102.68
    -5 -7 -2 1579.54
    -7 12 -3 22708.9
    -7 -5 3 21095.9
    -7 12 -3 22373.3
    -5 -7 -3 20728.9
    -5 12 3 21799.0
    -5 12 3 19491.7
    -12 5 3 20500.1
    -12 7 -3 20529.7
    -7 12 -4 27292.6
    -7 12 -4 25398.6
    12 -5 -4 27870.0
    -5 -7 -4 27439.0
    -5 12 4 27704.9
    -12 7 -4 26250.9
    -5 -7 -5 1383.85
    12 -5 -5 1047.71
    5 7 5 1923.14
    -12 4 -5 139.796
    -8 12 4 2604.37
    -12 4 -4 2981.19
    -4 -8 4 3960.23
    -8 -4 -3 53.0243
    -12 4 -3 -118.005
    -12 8 3 285.882
    -8 12 3 93.3858
    -4 12 -3 194.546
    -4 -8 3 93.5879
    -8 -4 -2 1141.13
    -12 4 -2 1186.52
    -12 8 2 1495.88
    -8 12 2 1948.95
    -4 -8 2 1426.97
    -8 12 2 1862.12
    -8 -4 -2 1481.27
    -4 12 -2 1622.32
    -8 -4 -1 3794.43
    -12 8 1 4712.62
    -8 12 1 5062.83
    -4 12 -1 4743.41
    -4 -8 1 5046.11
    -8 -4 -1 4948.14
    -8 12 1 4581.61
    -4 12 0 9779.35
    -8 12 0 9819.24
    -12 4 0 9488.10
    -8 12 0 6928.94
    -4 -8 0 9524.66
    -8 -4 0 8751.46
    -12 8 0 9706.69
    -12 4 1 331.060
    -12 8 -1 227.451
    -8 12 -1 183.641
    -8 12 -1 32.3132
    -8 -4 1 -9.52098
    -4 -8 -1 -105.069
    -4 12 1 360.122
    -8 12 -2 36411.2
    -8 -4 2 37541.4
    -8 12 -2 37271.6
    -4 -8 -2 37478.2
    -4 12 2 44007.8
    -12 4 2 37229.4
    -12 8 -2 40598.3
    -12 4 3 968.394
    -12 8 -3 511.255
    -8 12 -3 908.888
    -4 12 3 36.4857
    -8 -4 3 1114.17
    -8 12 -3 797.404
    -8 12 -4 3315.97
    -12 8 -4 3703.14
    -4 12 4 4718.30
    -12 3 -4 3062.71
    -3 -9 4 2912.46
    -9 12 4 3631.65
    -3 -9 3 34413.8
    -9 12 3 38207.7
    -12 3 -3 37408.4
    -9 12 3 34245.8
    -9 -3 -2 953.276
    -12 3 -2 1031.62
    -12 9 2 860.660
    -9 12 2 1659.95
    -3 -9 2 935.957
    -9 12 2 253.619
    -9 -3 -2 1368.55
    -3 12 -2 1418.70
    -3 12 -1 33674.7
    -3 -9 1 29956.3
    -9 -3 -1 30103.8
    -9 -3 -1 28805.7
    -12 3 -1 31606.2
    -9 12 1 31137.5
    -12 9 1 30272.0
    -9 12 1 31847.7
    -3 12 0 26254.4
    -9 12 0 24663.9
    -3 -9 0 23461.3
    -9 -3 0 22879.7
    -12 3 0 25395.7
    -12 9 0 24919.3
    -9 12 0 23909.6
    -12 3 1 334.436
    -12 9 -1 1273.83
    -9 12 -1 1552.73
    -9 12 -1 1.04571
    -9 -3 1 -233.030
    -3 -9 -1 -137.999
    -3 12 1 1037.44
    -12 3 2 6866.05
    -12 9 -2 5557.99
    -9 12 -2 5765.25
    -9 -3 2 5022.86
    -3 12 2 5786.00
    -3 -9 -2 5727.74
    -9 12 -2 6012.30
    -3 -9 -3 30455.6
    -9 12 -3 30302.3
    -12 3 3 29697.8
    -10 12 3 248.260
    -12 2 -2 5272.93
    -10 12 2 6070.43
    -2 12 -1 13726.0
    -10 -2 -1 13351.5
    -12 2 -1 12485.2
    -10 12 1 14517.2
    -10 -2 0 11127.4
    -12 2 0 11337.4
    -2 12 0 8884.96
    -10 12 0 11530.0
    -10 -2 1 11233.1
    -2 12 1 11907.8
    -12 2 3 493.386
    -10 12 -3 402.922
    -6 13 -3 8052.81
    -13 6 -2 3870.97
    -13 6 -1 335.633
    -13 6 0 1617.40
    -13 7 0 2640.85
    -13 6 1 570.391
    -13 7 -1 -211.352
    -7 13 -1 -273.017
    -13 7 -2 283.254
    -7 13 -2 268.841
    -6 -7 -2 -159.103
    -13 7 -3 21943.3
    -8 13 0 89685.0
    -13 5 0 96784.1
    -8 13 -1 11292.5
    -13 5 1 11904.9
    -9 13 1 2085.90
    -9 13 0 10307.3
    -13 4 1 609.475
_refine_special_details
;
 Refinement of F^2^ against ALL reflections.  The weighted R-factor wR and
 goodness of fit S are based on F^2^, conventional R-factors R are based
 on F, with F set to zero for negative F^2^. The threshold expression of
 F^2^ > 2\s(F^2^) is used only for calculating R-factors(gt) etc. and is
 not relevant to the choice of reflections for refinement.  R-factors based
 on F^2^ are statistically about twice as large as those based on F, and R-
 factors based on ALL data will be even larger.
;
_reflns_number_total     647
_reflns_number_gt     618
_reflns_threshold_expression     >2\s(I)
_refine_ls_structure_factor_coef     Fsqd
_refine_ls_matrix_type     full
_refine_ls_R_factor_all     0.0271
_refine_ls_R_factor_gt     0.0256
_refine_ls_wR_factor_ref     0.0607
_refine_ls_goodness_of_fit_ref     1.187
_refine_ls_restrained_S_all     1.187
_refine_ls_number_reflns     647
_refine_ls_number_parameters     54
_refine_ls_number_restraints     0
_refine_ls_hydrogen_treatment     refall
_refine_ls_weighting_scheme     calc
_refine_ls_weighting_details
         'calc w=1/[\s^2^(Fo^2^)+(0.0254P)^2^+2.2546P] where P=(Fo^2^+2Fc^2^)/3'
_atom_sites_solution_hydrogens     difmap
_atom_sites_solution_primary     iterative
_atom_sites_solution_secondary     difmap
_refine_ls_shift/su_max     0.015
_refine_ls_shift/su_mean     0.003
_refine_diff_density_max     0.8
_refine_diff_density_min     -0.499
_refine_ls_extinction_method     none
loop_
    _atom_type_symbol
    _atom_type_description
    _atom_type_scat_dispersion_real
    _atom_type_scat_dispersion_imag
    _atom_type_scat_source
    Fe Fe 0.3463 0.8444 'International Tables Vol C Tables 4.2.6.8 and 6.1.1.4'
    H H 0 0 'International Tables Vol C Tables 4.2.6.8 and 6.1.1.4'
    K K 0.2009 0.2494 'International Tables Vol C Tables 4.2.6.8 and 6.1.1.4'
    O O 0.0106 0.006 'International Tables Vol C Tables 4.2.6.8 and 6.1.1.4'
    P P 0.1023 0.0942 'International Tables Vol C Tables 4.2.6.8 and 6.1.1.4'
_computing_data_collection
;
CrysAlis Pro (Agilent, 2014)
;
_computing_cell_refinement
;
CrysAlis Pro (Agilent, 2014)
;
_computing_data_reduction
;
CrysAlis Pro (Agilent, 2014)
;
_computing_structure_solution
;
<i>OLEX2</i> (Dolomanov, 2009)
;
_computing_structure_refinement
;
SHELXL-2014 (Sheldrick, 2015)
;
_computing_molecular_graphics
;
DIAMOND (Brandenburg, 2001)
;
_computing_publication_material
;
WinGX (Farrugia, 2012)
;
loop_
    _atom_site_type_symbol
    _atom_site_label
    _atom_site_fract_x
    _atom_site_fract_y
    _atom_site_fract_z
    _atom_site_U_iso_or_equiv
    _atom_site_adp_type
    _atom_site_calc_flag
    _atom_site_refinement_flags
    _atom_site_occupancy
    _atom_site_disorder_assembly
    _atom_site_disorder_group
    Fe Fe1 0.62108(5) 0 0.25 0.00709(16) Uani d S 1 . .
    Fe Fe2 0.6667 0.3333 0.33159(7) 0.00659(18) Uani d S 1 . .
    P P1 0.70307(8) 0.11196(8) 0.58780(7) 0.00748(18) Uani d . 1 . .
    O O3 0.6916(2) 0.1569(2) 0.4316(2) 0.0110(4) Uani d . 1 . .
    O O2 0.3954(2) -0.1473(2) 0.3120(2) 0.0095(4) Uani d . 1 . .
    O O1 0.8210(2) 0.1342(2) 0.1437(2) 0.0124(4) Uani d . 1 . .
    K K1 1 0 0.25 0.0247(5) Uani d SP 0.75 . 1
    O O1W 1 0 0.063(2) 0.033(4) Uani d SP 0.25 . 2
    H H1 0.645(4) -0.033(4) 0.592(4) 0.011(9) Uiso d . 1 . .
loop_
    _atom_site_aniso_label
    _atom_site_aniso_U_11
    _atom_site_aniso_U_22
    _atom_site_aniso_U_33
    _atom_site_aniso_U_12
    _atom_site_aniso_U_13
    _atom_site_aniso_U_23
    Fe1 0.0070(2) 0.0067(3) 0.0075(3) 0.00336(14) -0.00016(10) -0.00031(19)
    Fe2 0.0062(2) 0.0062(2) 0.0074(3) 0.00310(11) 0 0
    P1 0.0072(3) 0.0087(3) 0.0068(3) 0.0042(3) 0.0006(2) 0.0003(2)
    O3 0.0112(10) 0.0147(10) 0.0083(9) 0.0075(8) 0.0018(7) 0.0024(8)
    O2 0.0091(9) 0.0079(9) 0.0113(9) 0.0041(8) 0.0023(7) -0.0004(7)
    O1 0.0153(10) 0.0095(10) 0.0140(10) 0.0073(9) -0.0003(8) 0.0002(8)
    K1 0.0151(7) 0.0151(7) 0.0439(15) 0.0075(3) 0 0
    O1W 0.018(5) 0.018(5) 0.062(12) 0.009(2) 0 0
_geom_special_details
;
 All s.u.'s (except the s.u. in the dihedral angle between two l.s. planes)
 are estimated using the full covariance matrix.  The cell s.u.'s are taken
 into account individually in the estimation of s.u.'s in distances, angles
 and torsion angles; correlations between s.u.'s in cell parameters are only
 used when they are defined by crystal symmetry.  An approximate (isotropic)
 treatment of cell s.u.'s is used for estimating s.u.'s involving l.s. planes.
;
loop_
    _geom_bond_atom_site_label_1
    _geom_bond_atom_site_label_2
    _geom_bond_site_symmetry_2
    _geom_bond_distance
    _geom_bond_publ_flag
    Fe1 O1 . 2.046(2) ?
    Fe1 O1 6 2.046(2) ?
    Fe1 O2 . 2.096(2) ?
    Fe1 O2 6 2.096(2) ?
    Fe1 O3 6 2.179(2) ?
    Fe1 O3 . 2.179(2) ?
    Fe1 K1 . 3.8486(6) ?
    Fe2 O2 6 2.134(2) ?
    Fe2 O2 3_655 2.134(2) ?
    Fe2 O2 5_665 2.134(2) ?
    Fe2 O3 . 2.143(2) ?
    Fe2 O3 2_655 2.143(2) ?
    Fe2 O3 4_665 2.143(2) ?
    P1 O1 9_666 1.529(2) ?
    P1 O2 7_656 1.534(2) ?
    P1 O3 . 1.541(2) ?
    P1 H1 . 1.29(4) ?
    O2 P1 7_656 1.534(2) ?
    O2 Fe2 3_545 2.134(2) ?
    O1 P1 9_665 1.529(2) ?
    O1 K1 . 2.935(2) ?
    K1 O1 2_645 2.935(2) ?
    K1 O1 5_765 2.935(2) ?
    K1 O1 4_765 2.935(2) ?
    K1 O1 3_645 2.935(2) ?
    K1 O1 6 2.935(2) ?
    K1 Fe1 4_765 3.8486(6) ?
    K1 Fe1 2_645 3.8486(6) ?
    K1 K1 7_756 4.6387(3) ?
    K1 K1 7_755 4.6387(3) ?
    O1W O1W 7_755 1.17(4) ?
loop_
    _geom_angle_atom_site_label_1
    _geom_angle_atom_site_label_2
    _geom_angle_atom_site_label_3
    _geom_angle_site_symmetry_1
    _geom_angle_site_symmetry_3
    _geom_angle
    _geom_angle_publ_flag
    O1 Fe1 O1 . 6 97.50(12) ?
    O1 Fe1 O2 . . 167.07(8) ?
    O1 Fe1 O2 6 . 89.81(8) ?
    O1 Fe1 O2 . 6 89.81(8) ?
    O1 Fe1 O2 6 6 167.07(8) ?
    O2 Fe1 O2 . 6 85.10(11) ?
    O1 Fe1 O3 . 6 90.97(8) ?
    O1 Fe1 O3 6 6 91.82(8) ?
    O2 Fe1 O3 . 6 78.11(8) ?
    O2 Fe1 O3 6 6 98.73(7) ?
    O1 Fe1 O3 . . 91.82(8) ?
    O1 Fe1 O3 6 . 90.97(8) ?
    O2 Fe1 O3 . . 98.73(7) ?
    O2 Fe1 O3 6 . 78.11(8) ?
    O3 Fe1 O3 6 . 175.77(11) ?
    O1 Fe1 K1 . . 48.75(6) ?
    O1 Fe1 K1 6 . 48.75(6) ?
    O2 Fe1 K1 . . 137.45(6) ?
    O2 Fe1 K1 6 . 137.45(6) ?
    O3 Fe1 K1 6 . 92.11(5) ?
    O3 Fe1 K1 . . 92.11(5) ?
    O2 Fe2 O2 6 3_655 85.13(8) ?
    O2 Fe2 O2 6 5_665 85.13(8) ?
    O2 Fe2 O2 3_655 5_665 85.13(8) ?
    O2 Fe2 O3 6 . 78.10(8) ?
    O2 Fe2 O3 3_655 . 93.44(7) ?
    O2 Fe2 O3 5_665 . 163.22(8) ?
    O2 Fe2 O3 6 2_655 163.23(8) ?
    O2 Fe2 O3 3_655 2_655 78.10(8) ?
    O2 Fe2 O3 5_665 2_655 93.44(7) ?
    O3 Fe2 O3 . 2_655 102.63(7) ?
    O2 Fe2 O3 6 4_665 93.44(7) ?
    O2 Fe2 O3 3_655 4_665 163.22(8) ?
    O2 Fe2 O3 5_665 4_665 78.10(8) ?
    O3 Fe2 O3 . 4_665 102.63(7) ?
    O3 Fe2 O3 2_655 4_665 102.63(7) ?
    O1 P1 O2 9_666 7_656 112.13(11) ?
    O1 P1 O3 9_666 . 114.32(11) ?
    O2 P1 O3 7_656 . 110.24(11) ?
    O1 P1 H1 9_666 . 105.9(16) ?
    O2 P1 H1 7_656 . 105.6(16) ?
    O3 P1 H1 . . 108.1(16) ?
    P1 O3 Fe2 . . 135.47(12) ?
    P1 O3 Fe1 . . 123.82(12) ?
    Fe2 O3 Fe1 . . 98.26(8) ?
    P1 O2 Fe1 7_656 . 127.45(12) ?
    P1 O2 Fe2 7_656 3_545 130.31(12) ?
    Fe1 O2 Fe2 . 3_545 101.19(8) ?
    P1 O1 Fe1 9_665 . 129.84(13) ?
    P1 O1 K1 9_665 . 124.86(11) ?
    Fe1 O1 K1 . . 99.63(7) ?
    O1 K1 O1 2_645 5_765 171.12(8) ?
    O1 K1 O1 2_645 4_765 109.30(4) ?
    O1 K1 O1 5_765 4_765 63.23(8) ?
    O1 K1 O1 2_645 3_645 63.23(8) ?
    O1 K1 O1 5_765 3_645 109.30(4) ?
    O1 K1 O1 4_765 3_645 78.54(8) ?
    O1 K1 O1 2_645 . 109.30(4) ?
    O1 K1 O1 5_765 . 78.54(8) ?
    O1 K1 O1 4_765 . 109.30(4) ?
    O1 K1 O1 3_645 . 171.12(8) ?
    O1 K1 O1 2_645 6 78.54(8) ?
    O1 K1 O1 5_765 6 109.30(4) ?
    O1 K1 O1 4_765 6 171.12(8) ?
    O1 K1 O1 3_645 6 109.30(4) ?
    O1 K1 O1 . 6 63.23(8) ?
    O1 K1 Fe1 2_645 4_765 140.73(4) ?
    O1 K1 Fe1 5_765 4_765 31.62(4) ?
    O1 K1 Fe1 4_765 4_765 31.62(4) ?
    O1 K1 Fe1 3_645 4_765 94.44(4) ?
    O1 K1 Fe1 . 4_765 94.44(4) ?
    O1 K1 Fe1 6 4_765 140.73(4) ?
    O1 K1 Fe1 2_645 2_645 31.62(4) ?
    O1 K1 Fe1 5_765 2_645 140.73(4) ?
    O1 K1 Fe1 4_765 2_645 94.44(4) ?
    O1 K1 Fe1 3_645 2_645 31.62(4) ?
    O1 K1 Fe1 . 2_645 140.73(4) ?
    O1 K1 Fe1 6 2_645 94.44(4) ?
    Fe1 K1 Fe1 4_765 2_645 120 ?
    O1 K1 Fe1 2_645 . 94.44(4) ?
    O1 K1 Fe1 5_765 . 94.44(4) ?
    O1 K1 Fe1 4_765 . 140.73(4) ?
    O1 K1 Fe1 3_645 . 140.73(4) ?
    O1 K1 Fe1 . . 31.62(4) ?
    O1 K1 Fe1 6 . 31.62(4) ?
    Fe1 K1 Fe1 4_765 . 120 ?
    Fe1 K1 Fe1 2_645 . 120 ?
    O1 K1 K1 2_645 7_756 109.64(4) ?
    O1 K1 K1 5_765 7_756 70.36(4) ?
    O1 K1 K1 4_765 7_756 109.64(4) ?
    O1 K1 K1 3_645 7_756 70.36(4) ?
    O1 K1 K1 . 7_756 109.64(4) ?
    O1 K1 K1 6 7_756 70.36(4) ?
    Fe1 K1 K1 4_765 7_756 90 ?
    Fe1 K1 K1 2_645 7_756 90 ?
    Fe1 K1 K1 . 7_756 90 ?
    O1 K1 K1 2_645 7_755 70.36(4) ?
    O1 K1 K1 5_765 7_755 109.64(4) ?
    O1 K1 K1 4_765 7_755 70.36(4) ?
    O1 K1 K1 3_645 7_755 109.64(4) ?
    O1 K1 K1 . 7_755 70.36(4) ?
    O1 K1 K1 6 7_755 109.64(4) ?
    Fe1 K1 K1 4_765 7_755 90 ?
    Fe1 K1 K1 2_645 7_755 90 ?
    Fe1 K1 K1 . 7_755 90 ?
    K1 K1 K1 7_756 7_755 180 ?
_iucr_refine_instructions_details
;
    kfehpo3t.res created by SHELXL-2014/7
TITL a20150085_KFeHPO3 in P-3c1 No.165
CELL  0.71073  10.1567  10.1567   9.2774   90.000   90.000  120.000
ZERR     2.00   0.0005   0.0005   0.0006    0.000    0.000    0.000
LATT   1
SYMM  - Y,   X - Y,   Z
SYMM    Y,   X, 1/2 - Z
SYMM  - X + Y, - X,   Z
SYMM  - X, - X + Y, 1/2 - Z
SYMM    X - Y, - Y, 1/2 - Z
SFAC  FE   H    K    O    P
UNIT  10   14   1.5    37   12
MERG   2
FMAP   2
PLAN   20
OMIT     0   1   6
OMIT    -1   2   0
OMIT    -2   6   2
OMIT    -1   1   4
OMIT    -1   5   5
OMIT    -3   3   2
OMIT     0   0   4
OMIT    -2   7   8
OMIT    -1   7   4
OMIT    -1   3   1
OMIT    -3   6   9
OMIT    -3   4   6
OMIT    -1   6   1
OMIT    -4   7   8
OMIT    -5   9   6
OMIT    -4  11   4
ACTA 50
BOND
BOND   $H
CONF
L.S.   6
TEMP  -173.00
WGHT    0.025400    2.254600
FVAR       3.77734
FE1   1    0.621082    0.000000    0.250000    10.50000    0.00701    0.00671 =
         0.00746   -0.00031   -0.00016    0.00336
FE2   1    0.666667    0.333333    0.331595    10.33333    0.00620    0.00620 =
         0.00736    0.00000    0.00000    0.00310
P1    5    0.703070    0.111958    0.587801    11.00000    0.00724    0.00869 =
         0.00681    0.00026    0.00057    0.00421
O3    4    0.691602    0.156863    0.431617    11.00000    0.01121    0.01474 =
         0.00831    0.00237    0.00184    0.00749
O2    4    0.395438   -0.147255    0.312042    11.00000    0.00910    0.00786 =
         0.01131   -0.00041    0.00234    0.00414
O1    4    0.821040    0.134237    0.143673    11.00000    0.01525    0.00946 =
         0.01397    0.00018   -0.00028    0.00731
PART    1
K1    3    1.000000    0.000000    0.250000    10.12500    0.01507    0.01507 =
         0.04387    0.00000    0.00000    0.00754
PART    2
O1W   4    1.000000    0.000000    0.062858    10.08333    0.01842    0.01842 =
         0.06174    0.00000    0.00000    0.00921
PART    0
H1    2    0.645029   -0.033090    0.592407    11.00000    0.01072
HKLF 4
REM  a20150085_KFeHPO3 in P-3c1 #165
REM R1 =  0.0256 for    618 Fo > 4sig(Fo)  and  0.0271 for all    647 data
REM     54 parameters refined using      0 restraints
END
WGHT      0.0255      2.2124
REM Highest difference peak  0.800,  deepest hole -0.499,  1-sigma level  0.115
Q1    1   0.6997  0.0544  0.4782  11.00000  0.05    0.80
Q2    1   0.6667  0.3333  0.2270  10.33333  0.05    0.78
Q3    1   0.6667  0.3333  0.4045  10.33333  0.05    0.76
Q4    1   0.7659  0.0128  0.6991  11.00000  0.05    0.59
Q5    1   0.7108  0.3023  0.3083  11.00000  0.05    0.43
Q6    1   0.3585 -0.1240  0.3638  11.00000  0.05    0.43
Q7    1   0.9806 -0.0432  0.1204  11.00000  0.05    0.42
Q8    1   0.6740  0.1177  0.1285  11.00000  0.05    0.42
Q9    1   0.6786  0.1301  0.5050  11.00000  0.05    0.38
Q10   1   0.8401  0.2151  0.1216  11.00000  0.05    0.35
Q11   1   0.6671 -0.0320  0.1953  11.00000  0.05    0.29
Q12   1   0.6670  0.1596  0.3077  11.00000  0.05    0.28
Q13   1   1.0432 -0.0415  0.1904  11.00000  0.05    0.28
Q14   1   0.8025  0.2732  0.5354  11.00000  0.05    0.28
Q15   1   0.7767 -0.1264  0.6082  11.00000  0.05    0.28
Q16   1   0.5947  0.0520  0.4460  11.00000  0.05    0.25
Q17   1   0.5339  0.0750  0.3775  11.00000  0.05    0.24
Q18   1   0.8141 -0.1183  0.0452  11.00000  0.05    0.24
Q19   1   0.6174  0.2353  0.5087  11.00000  0.05    0.23
Q20   1   0.4219 -0.1973  0.3911  11.00000  0.05    0.23
;
data_4R
_journal_date_recd_electronic     2015-09-08
_journal_date_accepted     2015-12-14
_journal_name_full     'Acta Crystallographica, Section E'
_journal_year     2016
_journal_volume     72
_journal_issue      1
_journal_page_first     63
_journal_page_last     65
_journal_paper_category     GI
_journal_paper_doi     10.1107/S2056989015024007
_journal_coeditor_code     WM5216
_publ_contact_author_name     'Edurne S. Larrea'
_publ_contact_author_address
;
Dpto. Mineralog\'ia y Petroog\'ia
Universidad del Pa\'as Vasco, UPV/EHU
Sarrina s/n, 48940 Leioa, Spain
;
_publ_contact_author_email     'edurne.serrano@ehu.eus'
_publ_contact_author_fax     '+34946013500'
_publ_contact_author_phone     '+34946015984'
_publ_section_title
;
Crystal structure of
K~0.75~[Fe^II^~3.75~Fe^III^~1.25~(HPO~3~)~6~]\\cdot0.5H~2~O, an open-framework
iron phosphite with mixed-valent Fe^II^/Fe^III^ ions
;
loop_
    _publ_author_name
    _publ_author_footnote
    _publ_author_address
    'Larrea, Edurne S.' .
;
Dpto. Mineralog\'ia y Petrolog\'ia
Universidad del Pa\'is Vasco, UPV/EHU
Sarrina s/n, 48940 Leioa,
Spain
;
    'Mesa, Jos\'e Luis' .
;
Dpto. Qu\'imica Inorg\'anica
Universidad del Pa\'is Vasco, UPV/EHU
Sarrina s/n, 48940 Leioa,
Spain
;
    'Legarra, Estibaliz' .
;
Basque Center for Materials, Applications & Nanostructures (BCMaterials),
Parque Tecnol\'ogico de Zamudio, Camino de Ibaizabal, Edificio 500-1\%,
 48160 Derio, Spain
;
    'Aguayo, Andr\'es Tom\'as' .
;
Dpto. Ingenier\'ia Qu\'imica
Universidad del Pa\'is Vasco, UPV/EHU
Sarrina s/n, 48940 Leioa,
Spain
;
    'Arriortua, Maria Isabel' .
;
Dpto. Mineralog\'ia y Petrolog\'ia
Universidad del Pa\'is Vasco, UPV/EHU
Sarrina s/n, 48940 Leioa,
Spain
Basque Center for Materials, Applications & Nanostructures (BCMaterials),
Parque Tecnol\'ogico de Zamudio, Camino de Ibaizabal,
Edificio 500-1\%, 48160 Derio, Spain
;
_publ_section_synopsis
;
K~0.7~[Fe^II^~3.7~Fe^III^~1.3~(HPO~3~)~6~]\\cdot.5H~2~O was synthesized under
mild hydrothermal conditions. The open-framework phosphite contains channels
extending along [001] in which disordered potassium cations and water molecules
are located.
;
