# Supplementary material for: Crystal structure of K0.75[FeII 3.75FeIII 1.25(HPO3)6]·0.5H2O, an open-framework iron phosphite with mixed-valent FeII/FeIII ions
Source: Acta Crystallogr E Crystallogr Commun. 2016 Jan 1;72(Pt 1):63–5. doi: 10.1107/S2056989015024007 (PMC4704752; doi:10.1107/S2056989015024007)
Supplement: Supplementary file 2 [file e-72-00063-Isup2.hkl]

#
# h,k,l, Fc-squared, Fo-squared, sigma(Fo-squared) and status flag
#
data_I
_shelx_title ' a20150085_KFeHPO3 in P-3c1 No.165'
_shelx_refln_list_code          4
_shelx_F_calc_maximum      213.38
_exptl_crystal_F_000       778.50
_reflns_d_resolution_high  0.7528
 
loop_
 _symmetry_equiv_pos_as_xyz
 'x, y, z'
 '-y, x-y, z'
 'y, x, -z+1/2'
 '-x+y, -x, z'
 '-x, -x+y, -z+1/2'
 'x-y, -y, -z+1/2'
 '-x, -y, -z'
 'y, -x+y, -z'
 '-y, -x, z-1/2'
 'x-y, x, -z'
 'x, x-y, z-1/2'
 '-x+y, y, z-1/2'
 
_cell_length_a    10.1567
_cell_length_b    10.1567
_cell_length_c     9.2774
_cell_angle_alpha  90.000
_cell_angle_beta   90.000
_cell_angle_gamma 120.000
 
_shelx_F_squared_multiplier     1.000
 
loop_
 _refln_index_h
 _refln_index_k
 _refln_index_l
 _refln_F_squared_calc
 _refln_F_squared_meas
 _refln_F_squared_sigma
 _refln_observed_status
   0   1   0     9650.71     9660.60     70.15 o
   0   2   0        0.18       12.80      1.66 o
  -1   3   0     2085.28     2203.33     16.07 o
   0   3   0    26504.38    27040.90    109.86 o
  -2   4   0     2628.94     2745.53     29.12 o
  -1   4   0      384.48      290.54      4.82 o
   0   4   0    21623.84    21812.49    110.14 o
  -2   5   0     1808.01     1736.64     14.30 o
  -1   5   0     9755.43    10387.15     49.32 o
   0   5   0      450.20      396.68      9.91 o
  -3   6   0     7101.83     7543.96     41.80 o
  -2   6   0      175.59      185.04      5.10 o
  -1   6   0      248.66      261.30      6.22 o
   0   6   0    12046.40    12557.01     78.01 o
  -3   7   0     6888.27     6833.83     34.57 o
  -2   7   0     5155.70     5027.69     33.90 o
  -1   7   0     4806.31     5028.21     34.16 o
   0   7   0     5506.73     5446.19     58.58 o
  -4   8   0     9003.10     9474.77     85.40 o
  -3   8   0     4427.00     4445.76     37.71 o
  -2   8   0       59.93       73.63      5.57 o
  -1   8   0     1794.72     1767.33     24.45 o
   0   8   0     1607.61     1658.40     34.81 o
  -4   9   0      506.68      497.88     15.29 o
  -3   9   0     2748.78     2819.99     36.32 o
  -2   9   0     1076.23     1136.84     23.89 o
  -1   9   0     2482.43     2444.91     35.66 o
   0   9   0     1078.84     1114.47     37.60 o
  -5  10   0     4431.83     4645.85     84.05 o
  -4  10   0     3569.73     3713.13     46.34 o
  -3  10   0       73.09      102.69      9.31 o
  -2  10   0     6546.10     6560.21     60.89 o
  -1  10   0      469.95      533.47     31.57 o
   0  10   0     3806.45     3840.17     82.60 o
  -5  11   0     1260.88     1247.95     32.80 o
  -4  11   0       64.03       69.70      8.47 o
  -3  11   0     3154.61     3043.98     48.74 o
  -2  11   0     1573.24     1625.64     38.29 o
  -1  11   0     1577.96     1492.64     37.56 o
   0  11   0       18.81       38.83     10.98 o
  -6  12   0     2301.81     2404.86     97.50 o
  -5  12   0     1534.00     1567.30     42.38 o
  -4  12   0      629.59      637.06     27.27 o
  -3  12   0     1621.63     1711.34     44.17 o
  -2  12   0      652.07      759.52     40.11 o
  -6  13   0      122.74      149.61     35.86 o
  -5  13   0     6231.19     6517.45    248.77 o
  -4  13   0      703.40      722.39     79.15 o
  -1   2   1     5415.85     5360.40     24.73 o
  -2   3   1     7892.00     8029.81     32.75 o
  -3   4   1     2111.25     1907.06     12.77 o
  -2   4   1     8193.41     8011.53     37.39 o
  -1   4   1     8619.98     8537.26     55.18 o
  -4   5   1      453.70      536.68      8.46 o
  -3   5   1      177.97      127.83      4.55 o
  -2   5   1      303.18      381.83      7.99 o
  -1   5   1     7263.82     7354.91     30.63 o
  -5   6   1       34.09       59.32      4.94 o
  -4   6   1     2527.59     2533.93     19.94 o
  -3   6   1     2013.09     2095.24     20.63 o
  -2   6   1    14148.15    14299.78     48.37 o
  -6   7   1     2588.51     2473.47     24.48 o
  -5   7   1      240.23      270.96      8.36 o
  -4   7   1     3507.60     3449.38     25.37 o
  -3   7   1    10892.08    11385.60     72.71 o
  -2   7   1     4354.00     4611.10     34.35 o
  -1   7   1     4508.74     4337.90     34.21 o
  -7   8   1       31.59       62.49      5.66 o
  -6   8   1      239.24      219.67     10.27 o
  -5   8   1     7504.39     7449.45     78.98 o
  -4   8   1      420.74      432.81     12.90 o
  -3   8   1       36.22       51.06      5.33 o
  -2   8   1        0.10        5.01      3.37 o
  -1   8   1     2640.86     2540.41     30.09 o
  -8   9   1      357.99      340.12     14.22 o
  -7   9   1      448.15      441.76     15.71 o
  -6   9   1     4174.25     4362.10     44.40 o
  -5   9   1     2505.03     2383.84     36.54 o
  -4   9   1      151.59      145.12      8.73 o
  -3   9   1       33.08       55.18      5.60 o
  -2   9   1     5555.45     5317.70     54.58 o
  -1   9   1      374.34      467.49     15.31 o
  -9  10   1     3455.71     3407.38     47.38 o
  -8  10   1        9.63       19.93      5.83 o
  -7  10   1        3.81        2.20      6.10 o
  -6  10   1      822.83      775.03     22.96 o
  -5  10   1        0.51       14.86      4.69 o
  -4  10   1     2315.79     2220.66     38.61 o
  -3  10   1       50.12      102.83      9.59 o
  -2  10   1     2252.51     2227.40     37.69 o
  -1  10   1      776.22      716.17     23.29 o
 -10  11   1      908.17      999.21     36.80 o
  -9  11   1      532.02      536.27     22.34 o
  -8  11   1       50.54       50.52      8.54 o
  -7  11   1     2367.37     2417.76     42.81 o
  -6  11   1      108.07       92.32      9.00 o
  -5  11   1       51.72       70.88      9.28 o
  -4  11   1     3541.32     3421.76     59.68 o
  -3  11   1      336.64      335.88     19.20 o
  -2  11   1      212.78      205.83     17.39 o
  -1  11   1      209.79      180.52     15.71 o
 -10  12   1      948.71      943.98     44.83 o
  -9  12   1     2188.43     2160.36     46.47 o
  -8  12   1      320.13      329.83     19.97 o
  -7  12   1       19.58       11.29      6.90 o
  -6  12   1      674.06      702.27     28.41 o
  -5  12   1        2.33        8.61     10.42 o
  -4  12   1        7.98       10.04      6.62 o
  -3  12   1       32.53       32.48     17.83 o
  -2  12   1      799.87      808.79     61.07 o
  -9  13   1      117.80      146.19     41.23 o
  -7  13   1       35.43       23.52     20.54 o
  -6  13   1        1.83        0.94     17.65 o
  -5  13   1      774.43      810.54     60.03 o
  -4  13   1        5.06       42.72     31.51 o
   0   0   2    25762.64    24842.51    157.83 o
  -1   1   2      357.33      414.66      7.75 o
   0   1   2      571.86      641.18     19.83 o
  -2   2   2     9496.48    10308.15     46.41 o
  -1   2   2      683.34      740.45      8.05 o
   0   2   2    45529.37    45327.00    187.73 o
  -2   3   2      504.18      441.66     10.19 o
  -1   3   2    12285.73    13180.21     43.93 o
   0   3   2    25712.40    25054.06     74.04 o
  -4   4   2      683.34      825.83     19.49 o
  -3   4   2      272.79      283.51      6.20 o
  -2   4   2     2044.93     2120.54     16.49 o
  -1   4   2       30.16       59.80      3.30 o
   0   4   2    12313.14    12910.92     56.52 o
  -5   5   2     5188.23     5425.29     46.39 o
  -4   5   2     1664.38     1680.87     15.05 o
  -3   5   2    13862.17    13386.93     55.40 o
  -2   5   2      354.17      464.82      9.38 o
  -1   5   2       18.52       35.68      2.57 o
   0   5   2    21607.65    20754.41    102.64 o
  -6   6   2    16946.13    16510.56     87.59 o
  -5   6   2     2318.81     2219.82     23.48 o
  -4   6   2    19400.48    20531.40     74.08 o
  -3   6   2    12811.35    12281.90     81.14 o
  -1   6   2     2935.64     2880.58     24.55 o
   0   6   2       52.77       75.44      6.46 o
  -7   7   2      182.04      205.15     13.09 o
  -6   7   2    14896.28    15685.34    115.91 o
  -5   7   2     1244.85     1284.58     19.54 o
  -4   7   2        6.68       20.91      3.38 o
  -3   7   2     2203.41     2217.59     31.28 o
  -2   7   2     7411.49     7140.00     47.65 o
  -1   7   2     1409.82     1453.10     21.52 o
   0   7   2     3802.33     3779.99     50.67 o
  -8   8   2     3372.86     3604.23     66.80 o
  -7   8   2      544.14      516.90     14.50 o
  -6   8   2     4634.88     4536.32     41.71 o
  -5   8   2     1455.90     1459.55     25.35 o
  -4   8   2      157.28      154.40      8.28 o
  -3   8   2     1644.43     1606.95     25.99 o
  -2   8   2        8.24       29.41      5.02 o
  -1   8   2      369.45      399.61     14.15 o
   0   8   2     7044.99     7081.78    122.28 o
  -9   9   2      168.15      208.04     27.45 o
  -8   9   2      279.81      306.59     15.75 o
  -7   9   2     2304.27     2415.02     36.47 o
  -6   9   2     2549.40     2402.64     35.69 o
  -5   9   2        1.48       13.66      4.10 o
  -4   9   2     1742.80     1701.90     31.52 o
  -3   9   2      175.58      204.83     10.79 o
  -2   9   2     1319.57     1515.12     29.33 o
  -1   9   2     1560.10     1519.25     32.91 o
   0   9   2     1276.72     1350.98     43.58 o
 -10  10   2     1402.45     1410.89     51.53 o
  -9  10   2     2796.53     2754.55     49.30 o
  -8  10   2      490.10      505.79     21.03 o
  -7  10   2      939.68      972.75     28.01 o
  -6  10   2     8790.21     8709.30     75.71 o
  -5  10   2     3695.47     3671.11     52.37 o
  -4  10   2     6282.45     6215.10     76.55 o
  -3  10   2     1197.29     1153.50     33.20 o
  -2  10   2     6991.31     6785.41     76.67 o
  -1  10   2      228.90      272.39     15.09 o
   0  10   2     1626.56     1406.81     59.84 o
 -11  11   2      528.97      561.81     41.57 o
 -10  11   2     3117.33     3184.80     59.09 o
  -9  11   2     1022.84     1003.80     30.93 o
  -8  11   2        3.17       13.38      6.61 o
  -7  11   2      823.03      813.86     30.69 o
  -6  11   2     1605.09     1638.04     40.74 o
  -5  11   2      527.49      532.65     24.12 o
  -4  11   2       45.83       45.08     10.95 o
  -3  11   2     3394.84     3545.77     62.67 o
  -2  11   2     1111.97     1051.96     34.42 o
  -1  11   2       20.94       29.27      8.72 o
   0  11   2     8308.87     8201.11    188.94 o
 -10  12   2      328.86      394.24     40.18 o
  -9  12   2       62.67       67.93      9.25 o
  -8  12   2       86.51      104.25     10.79 o
  -7  12   2      384.72      520.00     26.52 o
  -6  12   2      204.02      213.66     15.43 o
  -5  12   2      153.23      154.08     13.21 o
  -4  12   2     2822.17     2698.84     58.03 o
  -3  12   2      395.17      405.77     22.74 o
  -7  13   2      243.38      271.30     51.71 o
  -6  13   2        4.66       10.67     12.19 o
  -1   2   3    20163.09    19217.17     67.33 o
  -2   3   3     2064.97     2198.36     16.24 o
  -1   3   3     2574.34     2261.90     15.64 o
  -3   4   3      188.47      190.99      5.51 o
  -2   4   3    10822.27    10824.88     56.77 o
  -1   4   3     4071.51     4265.58     25.79 o
  -4   5   3     1018.73     1084.72     14.34 o
  -3   5   3     3879.95     4116.35     32.30 o
  -2   5   3     5108.07     5015.73     31.43 o
  -1   5   3      271.91      236.80      7.04 o
  -5   6   3      714.67      787.12     15.30 o
  -4   6   3     6143.57     6051.84     48.24 o
  -3   6   3      377.96      386.85     12.33 o
  -2   6   3     2829.83     2926.73     31.94 o
  -1   6   3      840.16      787.00     14.50 o
  -6   7   3     3322.60     3232.75     31.64 o
  -5   7   3     3367.47     3195.28     33.92 o
  -4   7   3      151.79      171.07      8.59 o
  -3   7   3       38.83       38.88      4.16 o
  -2   7   3        0.83       12.32      3.64 o
  -1   7   3      993.85     1021.88     18.80 o
  -7   8   3      246.77      230.36     10.72 o
  -6   8   3     1166.63     1213.80     23.78 o
  -5   8   3      114.73      131.12      8.07 o
  -4   8   3      150.52      159.53      9.04 o
  -3   8   3     2488.37     2394.43     31.18 o
  -2   8   3        1.54        8.26      3.45 o
  -1   8   3      912.21      887.46     21.11 o
  -8   9   3     1418.80     1474.16     35.39 o
  -7   9   3     2543.23     2562.66     43.38 o
  -6   9   3       46.10       48.57      6.30 o
  -5   9   3     1596.76     1647.06     29.51 o
  -4   9   3      700.54      677.48     23.22 o
  -3   9   3      122.91      167.87     10.81 o
  -2   9   3     7067.84     7071.22     68.75 o
  -1   9   3     4222.08     4151.51     62.30 o
  -9  10   3     1888.87     1856.87     50.48 o
  -8  10   3      394.38      370.54     19.67 o
  -7  10   3     1973.99     2015.33     40.71 o
  -6  10   3     1689.08     1617.54     33.97 o
  -5  10   3     1571.44     1537.03     34.35 o
  -4  10   3     2692.85     2627.95     57.37 o
  -3  10   3      905.78      949.61     29.66 o
  -2  10   3        0.41       15.80      6.37 o
  -1  10   3     2045.80     1917.26     43.31 o
 -10  11   3      614.93      663.17     34.14 o
  -9  11   3     4227.94     4340.87     70.33 o
  -8  11   3      265.15      278.23     18.55 o
  -7  11   3      151.10      143.16     14.43 o
  -6  11   3      151.95      118.80     11.33 o
  -5  11   3      175.23      196.93     13.61 o
  -4  11   3      108.04      103.85     12.03 o
  -3  11   3      113.50      151.77     15.65 o
  -2  11   3     3582.97     3568.40     66.14 o
  -1  11   3       18.46       29.39      8.58 o
 -10  12   3       19.71       17.40     25.28 o
  -9  12   3     2534.86     2529.88     71.92 o
  -8  12   3        2.92        6.34      7.25 o
  -7  12   3     4092.45     4120.64     87.79 o
  -6  12   3     1747.46     1807.85     48.19 o
  -5  12   3     1412.63     1480.73     40.39 o
  -4  12   3       44.37       47.13     10.38 o
  -3  12   3     2132.88     2115.05     81.34 o
  -2  12   3       18.99       31.64     19.17 o
  -7  13   3      511.89      564.39     65.83 o
  -6  13   3     1480.52     1537.91    115.56 o
   0   1   4       24.99       20.90      3.79 o
  -2   2   4     3847.72     3583.78     38.64 o
  -1   2   4     1037.62     1101.20     14.49 o
   0   2   4    20677.57    20062.10     97.99 o
  -3   3   4      398.68      457.08     14.28 o
  -2   3   4     5195.54     5183.77     36.31 o
  -1   3   4     3250.54     3518.01     24.80 o
   0   3   4    12250.20    13171.22     97.27 o
  -4   4   4    26220.31    25644.04     95.44 o
  -3   4   4     7270.66     7313.92     41.75 o
  -2   4   4     4553.81     5003.93     27.82 o
  -1   4   4     4901.68     4560.82     33.36 o
   0   4   4     8205.32     8092.42     54.38 o
  -5   5   4    10047.39     9681.46     66.95 o
  -4   5   4     2484.02     2562.76     28.14 o
  -3   5   4    10708.73    10278.43     53.19 o
  -2   5   4      703.63      661.14     10.71 o
  -1   5   4     3767.84     3988.80     29.90 o
   0   5   4    22309.29    21520.75     96.96 o
  -6   6   4     1052.22     1144.81     31.93 o
  -5   6   4      556.48      526.20     13.43 o
  -4   6   4     4048.43     3926.01     34.57 o
  -3   6   4     2172.83     2127.17     24.46 o
  -2   6   4      237.64      243.56     10.17 o
  -1   6   4       28.75       36.01      3.70 o
   0   6   4     1641.38     1750.75     34.61 o
  -7   7   4      238.57      320.97     20.14 o
  -6   7   4      815.51      789.39     19.42 o
  -5   7   4      500.66      486.13     14.12 o
  -4   7   4     1241.26     1181.38     21.96 o
  -3   7   4        9.87       10.99      3.71 o
  -2   7   4      143.15      159.13      8.35 o
   0   7   4     3493.66     3502.90     60.79 o
  -8   8   4      154.05      238.98     19.02 o
  -7   8   4        2.79       10.98      4.78 o
  -6   8   4    10142.61     9830.65     75.62 o
  -5   8   4      144.09      195.41     10.01 o
  -4   8   4     4446.44     4374.72     46.61 o
  -3   8   4    14826.53    14370.85    101.93 o
  -2   8   4       47.57       55.45      6.33 o
  -1   8   4     1445.40     1431.88     29.97 o
   0   8   4    26303.32    24866.96    269.30 o
  -9   9   4      661.18      698.12     63.86 o
  -8   9   4     3759.49     3654.64     57.15 o
  -7   9   4     4073.43     3841.59     58.81 o
  -6   9   4     1133.01     1198.43     28.00 o
  -5   9   4     1304.22     1303.96     28.71 o
  -4   9   4     4294.09     4081.99     48.01 o
  -3   9   4       75.69       90.80      7.24 o
  -2   9   4     1918.11     1798.78     31.32 o
  -1   9   4      135.17      150.88     11.71 o
   0   9   4      479.72      539.52     34.23 o
 -10  10   4     1120.58     1129.80     71.41 o
  -9  10   4      783.20      771.98     30.43 o
  -8  10   4      392.33      410.27     20.24 o
  -7  10   4     1548.26     1526.21     38.42 o
  -6  10   4      514.09      510.54     22.21 o
  -5  10   4     1442.23     1385.21     31.41 o
  -4  10   4      248.19      281.90     17.45 o
  -3  10   4      193.60      208.04     13.07 o
  -2  10   4        8.81       10.75      5.75 o
  -1  10   4        4.95       13.21      9.14 o
   0  10   4      234.88      214.73     25.31 o
 -11  11   4     4089.43     3801.80    218.24 o
 -10  11   4      737.37      649.56     48.62 o
  -9  11   4     1293.88     1305.43     40.24 o
  -8  11   4      239.39      257.23     19.96 o
  -7  11   4     1965.41     1876.48     45.54 o
  -6  11   4     2791.65     2667.30     52.82 o
  -5  11   4       12.50       48.01      8.83 o
  -3  11   4     2837.35     2780.08     64.11 o
  -2  11   4       70.47       67.67     12.23 o
  -1  11   4      411.72      451.46     30.46 o
  -9  12   4      298.44      221.51     25.86 o
  -8  12   4      177.23      222.49     26.90 o
  -7  12   4      693.35      661.01     44.14 o
  -6  12   4     2194.13     2136.85     57.54 o
  -5  12   4     1851.97     1901.22     50.84 o
  -4  12   4      263.37      275.52     32.25 o
  -1   2   5     4267.75     4317.55     33.18 o
  -2   3   5    10533.63    10160.68     45.26 o
  -1   3   5      172.13      175.95      6.42 o
  -3   4   5     1206.05     1159.37     18.35 o
  -2   4   5      930.61     1007.17     14.36 o
  -1   4   5     4472.16     4338.81     34.25 o
  -4   5   5    11216.60    11438.87     69.52 o
  -3   5   5      327.99      294.33      9.62 o
  -2   5   5     1301.79     1285.73     20.01 o
  -5   6   5     1484.32     1361.90     26.64 o
  -4   6   5     7214.24     7219.69     49.78 o
  -3   6   5       11.86       13.17      2.94 o
  -2   6   5      420.44      432.29     13.84 o
  -1   6   5      563.05      546.77     15.58 o
  -6   7   5     6488.68     6400.29     64.68 o
  -5   7   5     1505.73     1555.76     29.74 o
  -4   7   5     1949.68     1832.52     28.60 o
  -3   7   5     1888.41     1929.49     27.62 o
  -2   7   5     1099.49     1086.50     23.72 o
  -1   7   5     1949.11     1883.88     30.21 o
  -7   8   5      467.72      508.67     19.48 o
  -6   8   5      740.92      715.78     22.76 o
  -5   8   5     1122.65     1072.11     28.28 o
  -4   8   5      412.04      435.33     14.96 o
  -3   8   5     1515.61     1519.83     27.60 o
  -2   8   5      533.17      583.72     17.48 o
  -1   8   5     2333.41     2192.57     35.41 o
  -8   9   5      752.10      739.54     26.40 o
  -7   9   5     3742.13     3775.58     54.80 o
  -6   9   5      469.85      508.05     20.21 o
  -5   9   5       43.62       62.15      6.46 o
  -4   9   5     2992.97     2978.21     41.02 o
  -3   9   5     4003.63     3880.31     52.15 o
  -2   9   5      638.73      605.03     20.92 o
  -1   9   5      122.56      167.14     11.53 o
  -9  10   5      612.07      653.77     36.79 o
  -8  10   5      339.55      430.12     26.21 o
  -7  10   5      177.04      187.32     15.65 o
  -6  10   5      715.79      683.06     24.44 o
  -5  10   5        2.25        6.53      4.86 o
  -4  10   5     1541.99     1483.18     32.98 o
  -3  10   5      204.98      229.28     15.74 o
  -2  10   5       33.77       41.05      7.69 o
  -1  10   5     1406.82     1298.14     38.88 o
 -10  11   5      501.57      521.33    102.03 o
  -9  11   5       50.89       53.28     20.07 o
  -8  11   5      951.78     1014.32     36.39 o
  -7  11   5     1048.19     1049.06     36.81 o
  -6  11   5      353.93      353.49     18.81 o
  -5  11   5      921.97      883.34     30.71 o
  -4  11   5      873.93      804.64     30.02 o
  -3  11   5      504.63      475.00     21.79 o
  -2  11   5        4.57       25.41     14.87 o
  -1  11   5        9.97       55.21     32.61 o
  -8  12   5        0.13        9.80     18.99 o
  -7  12   5       75.78       97.08     28.54 o
  -6  12   5      991.57      999.88     43.82 o
  -5  12   5      110.00       96.46     18.69 o
   0   0   6    14791.21    14134.88    293.41 o
  -1   1   6      624.43      673.38     20.16 o
  -2   2   6    11001.75    11135.33     85.71 o
  -1   2   6    13013.25    12595.63     65.85 o
   0   2   6      993.05      890.59     22.17 o
  -3   3   6      444.58      450.71     17.94 o
  -2   3   6     9205.76     8792.16     50.56 o
  -1   3   6     4324.01     4484.00     36.80 o
   0   3   6     3863.95     3722.83     44.83 o
  -4   4   6       80.48      114.28     10.32 o
  -2   4   6    11734.81    11303.59     58.98 o
  -1   4   6      223.57      236.76      9.37 o
   0   4   6      412.12      527.29     20.59 o
  -5   5   6     1436.63     1478.50     41.73 o
  -4   5   6      786.81      794.12     18.71 o
  -3   5   6     3947.90     3802.53     36.76 o
  -2   5   6     3530.67     3569.91     39.15 o
  -1   5   6       64.61       79.15      6.21 o
   0   5   6     6659.89     6553.50     73.18 o
  -6   6   6     2504.71     2438.10     74.96 o
  -5   6   6     1843.88     1822.39     32.28 o
  -4   6   6     5471.38     5787.85     52.81 o
  -3   6   6     2302.02     2244.32     30.62 o
  -2   6   6     2467.37     2361.68     32.90 o
  -1   6   6      552.31      556.98     17.51 o
   0   6   6     1896.99     1924.52     58.84 o
  -7   7   6     3598.04     3574.64     83.58 o
  -6   7   6      187.03      211.13     13.65 o
  -5   7   6      513.50      496.12     17.62 o
  -4   7   6      152.98      181.29     10.59 o
  -3   7   6       22.71       44.74      5.52 o
  -2   7   6     4494.06     4165.47     50.53 o
  -1   7   6       94.53      116.64     10.21 o
   0   7   6     3224.18     3030.37     78.00 o
  -8   8   6     5806.71     5959.95    113.46 o
  -7   8   6      982.81      917.97     29.22 o
  -6   8   6      223.60      244.63     15.05 o
  -5   8   6     6968.06     7162.37     69.63 o
  -4   8   6     1994.13     1843.22     32.97 o
  -3   8   6    10026.56     9701.65     76.07 o
  -2   8   6     1434.14     1388.26     27.10 o
  -1   8   6      616.54      585.39     22.53 o
   0   8   6     5007.84     4640.76     90.88 o
  -9   9   6     1575.08     1576.68     61.79 o
  -8   9   6       69.32       68.90     10.55 o
  -7   9   6       37.57       37.08      7.77 o
  -6   9   6      737.98      726.71     24.69 o
  -4   9   6        2.54       35.09      7.44 o
  -3   9   6      689.32      673.15     21.07 o
  -2   9   6      665.54      668.44     24.93 o
  -1   9   6      141.88      134.13     14.28 o
   0   9   6      946.06     1005.74     45.99 o
 -10  10   6     7871.78     8291.89    305.50 o
  -9  10   6       32.55       16.09     12.38 o
  -8  10   6       35.97       30.23     12.55 o
  -7  10   6     2230.93     2256.10     48.02 o
  -6  10   6      273.40      315.91     17.27 o
  -5  10   6        1.49       23.99      6.74 o
  -4  10   6      262.68      315.83     15.59 o
  -3  10   6     1275.11     1219.00     35.09 o
  -2  10   6      110.18      104.81     12.11 o
  -1  10   6       79.51      122.52     20.76 o
  -8  11   6     4177.35     4503.26    236.50 o
  -7  11   6     3041.94     2946.33     86.37 o
  -6  11   6     5657.22     5568.41     84.05 o
  -5  11   6     2484.70     2602.00     64.05 o
  -4  11   6     3002.12     2832.97     79.35 o
  -3  11   6     3550.83     3247.45    109.74 o
  -1   2   7      990.34      872.23     17.78 o
  -2   3   7     1994.21     2108.84     27.86 o
  -1   3   7     6887.36     6619.17     48.01 o
  -3   4   7     3846.46     3819.97     43.41 o
  -2   4   7     1953.71     1841.96     27.70 o
  -1   4   7     2739.55     2877.49     36.26 o
  -4   5   7      144.62      155.76      9.88 o
  -3   5   7      832.97      837.67     18.51 o
  -2   5   7      555.05      555.59     14.97 o
  -1   5   7     4489.67     4274.66     45.34 o
  -5   6   7      606.19      625.64     19.86 o
  -4   6   7      139.18      155.96      8.73 o
  -3   6   7     1357.93     1292.67     23.50 o
  -2   6   7     2991.73     3107.18     37.78 o
  -1   6   7     1073.12     1075.37     26.48 o
  -6   7   7     2187.92     2140.68     43.28 o
  -5   7   7      756.50      727.81     23.85 o
  -4   7   7      848.89      908.35     24.11 o
  -3   7   7     2235.52     2229.24     35.72 o
  -2   7   7     2824.48     2704.45     44.74 o
  -1   7   7     8475.86     8408.31     93.50 o
  -7   8   7     1365.21     1385.28     45.55 o
  -6   8   7       48.53       39.74      7.30 o
  -5   8   7      691.43      707.88     24.27 o
  -4   8   7      165.46      166.19     12.10 o
  -3   8   7        8.00       14.58      4.40 o
  -2   8   7       10.27       29.15      7.28 o
  -1   8   7      228.47      229.15     16.88 o
  -8   9   7       82.85       72.28     11.21 o
  -7   9   7       80.44      114.04     12.33 o
  -6   9   7     3031.15     3048.33     55.33 o
  -5   9   7      765.87      728.45     25.62 o
  -4   9   7       45.79       54.11      8.37 o
  -3   9   7       29.24       41.36      6.95 o
  -2   9   7     1708.35     1752.57     46.63 o
  -1   9   7      620.70      561.92     29.96 o
  -9  10   7     3237.49     3173.40    151.86 o
  -8  10   7      263.34      291.63     28.26 o
  -7  10   7       59.91       59.04      9.91 o
  -6  10   7      104.74      143.21     14.61 o
  -5  10   7      303.54      334.11     18.71 o
  -4  10   7      568.87      643.85     25.30 o
  -3  10   7      527.28      546.67     34.29 o
  -2  10   7      398.39      349.93     29.59 o
  -1  10   7       34.91       38.20     18.08 o
  -5  11   7      563.14      532.36     48.01 o
   0   0   8      194.59      184.59     20.07 o
  -1   1   8      327.21      325.01     15.23 o
   0   1   8     7211.31     6948.87     75.15 o
  -2   2   8     2769.49     2615.09     53.37 o
  -1   2   8     3324.89     3375.63     35.97 o
   0   2   8      215.46      224.06     12.99 o
  -3   3   8     3966.18     3956.18     81.22 o
  -2   3   8       41.21       37.36      5.67 o
  -1   3   8      301.88      321.14     13.20 o
   0   3   8      432.39      404.12     25.87 o
  -4   4   8     6014.52     6418.56    123.26 o
  -3   4   8      985.06     1010.27     26.43 o
  -2   4   8       24.76       33.88      5.30 o
  -1   4   8     3467.17     3582.61     41.29 o
   0   4   8     9158.18     8623.74    153.62 o
  -5   5   8    11040.99    10262.89    127.95 o
  -4   5   8     5513.96     5361.92     61.07 o
  -3   5   8     1906.85     1950.12     31.74 o
  -2   5   8     5041.40     4891.22     48.93 o
  -1   5   8     1353.59     1303.15     26.68 o
   0   5   8     2035.64     2139.12     43.73 o
  -6   6   8     1911.45     1850.41     54.28 o
  -5   6   8       42.61       65.07      8.42 o
  -4   6   8      352.51      397.09     16.50 o
  -3   6   8       23.05       46.72      5.89 o
  -2   6   8     3518.74     3519.82     44.98 o
  -1   6   8      903.64      908.96     24.19 o
   0   6   8     1988.57     2012.81     66.62 o
  -7   7   8     1658.88     1862.81     65.86 o
  -6   7   8        7.55       19.41      6.32 o
  -5   7   8      882.97      888.95     28.65 o
  -3   7   8      280.44      285.13     14.31 o
  -1   7   8       34.41       48.59      9.00 o
   0   7   8      420.32      469.41     34.00 o
  -8   8   8    11336.88    11702.61    265.87 o
  -7   8   8      450.16      498.95     32.58 o
  -6   8   8       59.10       80.28      9.95 o
  -5   8   8     9338.17     9496.83     90.92 o
  -4   8   8     1336.20     1310.23     34.53 o
  -3   8   8       99.45      148.44     11.32 o
  -2   8   8     3782.72     3814.91     67.76 o
  -1   8   8       65.66       90.20     11.76 o
   0   8   8      263.86      330.01     36.94 o
  -8   9   8      289.54      332.15     66.16 o
  -7   9   8      305.26      350.97     35.58 o
  -6   9   8      156.26      139.70     13.05 o
  -5   9   8     1266.57     1304.41     37.64 o
  -4   9   8     1492.37     1491.69     38.15 o
  -3   9   8      665.86      638.70     29.41 o
  -2   9   8     2952.89     2883.89     83.27 o
  -1   9   8      411.53      435.06     56.32 o
  -7  10   8        3.64      -13.15     32.44 o
  -5  10   8      234.84      359.18     52.23 o
  -4  10   8       92.68       71.33     50.55 o
  -1   2   9     8400.61     8857.30     70.00 o
  -2   3   9     1083.08      999.44     24.13 o
  -1   3   9     1049.21     1031.86     23.65 o
  -3   4   9      396.89      405.60     20.25 o
  -2   4   9      836.54      836.42     22.77 o
  -1   4   9       20.90       23.85      5.96 o
  -4   5   9       10.49       33.12      8.09 o
  -3   5   9      574.17      570.74     22.23 o
  -2   5   9     1751.56     1791.91     36.13 o
  -1   5   9      107.58      106.03      8.86 o
  -5   6   9      779.51      781.01     29.08 o
  -4   6   9     1062.10     1070.66     30.79 o
  -2   6   9      786.57      789.14     22.57 o
  -1   6   9     1073.25     1083.65     30.65 o
  -6   7   9     1033.38     1030.84     32.75 o
  -5   7   9      163.68      197.82     14.36 o
  -4   7   9      142.24      142.77     13.09 o
  -3   7   9       28.69       25.04      6.92 o
  -2   7   9        3.34        3.96      5.71 o
  -1   7   9     2109.63     2072.29     75.60 o
  -7   8   9      351.98      336.01     62.84 o
  -6   8   9      203.43      161.46     27.89 o
  -5   8   9      422.49      497.99     27.93 o
  -4   8   9       30.12       46.16      8.79 o
  -3   8   9     1108.42     1173.89     43.02 o
  -2   8   9      325.55      324.43     39.63 o
  -6   9   9       15.16       41.39     30.54 o
  -4   9   9      674.41      698.79     58.75 o
  -3   9   9       11.19       19.06     22.86 o
   0   0  10     1549.43     1500.62     62.64 o
  -1   1  10      256.02      308.04     23.49 o
   0   1  10      383.31      455.47     24.75 o
  -2   2  10     2008.86     2121.42     56.19 o
  -1   2  10        0.58        0.20      4.43 o
   0   2  10      781.41      772.40     39.61 o
  -3   3  10     2775.07     2709.72     65.04 o
  -2   3  10     2870.15     2793.92     49.59 o
  -1   3  10      739.69      787.02     23.28 o
   0   3  10     2523.11     2401.43     61.07 o
  -4   4  10      131.00      175.56     21.42 o
  -3   4  10       42.34       60.99      9.30 o
  -2   4  10      702.72      684.03     25.50 o
  -1   4  10     1365.11     1355.00     30.97 o
   0   4  10       46.21       85.88     12.09 o
  -5   5  10     5711.49     5992.33    115.65 o
  -4   5  10        4.13       11.66      6.47 o
  -3   5  10        0.44       28.82      7.80 o
  -2   5  10     5102.47     5383.63     72.03 o
  -1   5  10      810.51      835.47     26.34 o
   0   5  10      148.40      133.67     14.11 o
  -6   6  10      627.70      613.76     68.34 o
  -5   6  10     2519.73     2543.82     66.09 o
  -4   6  10      634.68      660.17     27.88 o
  -3   6  10     1575.36     1665.16     43.49 o
  -2   6  10     4057.35     4058.98     62.47 o
  -1   6  10      522.97      553.52     26.10 o
   0   6  10     7073.11     7253.29    209.70 o
  -5   7  10      509.04      537.36     63.53 o
  -4   7  10      815.97      720.87     69.57 o
  -3   7  10      207.13      236.53     27.97 o
  -2   7  10      287.45      366.61     47.25 o
  -1   2  11     1689.85     1633.52     40.13 o
  -2   3  11     3624.95     3700.99     60.94 o
  -1   3  11      415.82      455.81     20.49 o
  -3   4  11      150.61      138.32     13.52 o
  -2   4  11      229.76      244.57     16.74 o
  -1   4  11      807.10      916.00     29.06 o
  -4   5  11     1344.36     1280.06     68.08 o
  -3   5  11       84.93       52.17     23.24 o
  -2   5  11      130.49      146.30     20.57 o
  -1   5  11        5.94        5.55     10.25 o
  -3   6  11       93.75       99.42     34.21 o
  -1   1  12      136.16      274.03     47.40 o
   0   1  12     1838.80     1765.17    111.33 o
  -1   2  12        7.91      -14.12     14.12 o
 
